# Supplementary material for: A reconfigurable and conformal liquid sensor for ambulatory cardiac monitoring
Source: Nat Commun. 2024 Oct 1;15:8492. doi: 10.1038/s41467-024-52462-8 (PMC11445489; doi:10.1038/s41467-024-52462-8)
Supplement: Supplementary file 4 — Source data [file 41467_2024_52462_MOESM4_ESM.xlsx]

## Sheet: Figure 1e
X Distance (mm)	Y Distance (mm)
0.35253	0.14534
0.23543	0.38678
0.16548	0.72489
0.16628	1.23213
0.07306	1.71514
0.1205	2.00504
-0.11399	2.29469
-0.1603	2.72943
-0.08925	3.09181
-0.08868	3.45413
-0.00145	4.14664
-0.00137	4.20032
0.00135	4.26473
0.00139	4.29157
-0.20418	4.71007
-0.15636	5.24151
-0.06129	5.94208
-0.08403	6.42515
0.03435	7.00496
0.08289	7.99535
0.35304	8.8061
0.35311	8.85173
0.35315	8.87857
0.50791	9.34838
0.70507	10.2288
1.05897	11.1739
1.41262	11.9632
1.76597	12.562
2.11681	13.2253
2.47005	13.757
2.82329	14.2833
3.17908	14.7694
3.52972	15.3065
3.88293	15.8113
4.23604	16.2599
4.58911	16.6762
4.94223	17.1301
5.29525	17.5168
5.64839	17.9788
5.99885	18.3977
6.3545	18.798
6.70751	19.1794
7.06054	19.5715
7.4109	19.9315
7.76651	20.3022
8.11943	20.6245
8.47238	20.9684
8.82531	21.3015
9.17831	21.6748
9.53122	21.9891
9.88414	22.3142
10.237	22.5749
10.5899	22.9133
10.9428	23.2089
11.2957	23.5366
11.6486	23.8321
12.0014	24.1116
12.3569	24.3964
12.7098	24.7295
13.06	24.974
13.4129	25.2481
13.7658	25.5436
14.1212	25.8042
14.474	26.0863
14.8269	26.3497
15.1771	26.6291
15.5326	26.9032
15.8853	27.1397
16.2381	27.3761
16.591	27.6583
16.9438	27.8894
17.2991	28.1017
17.6492	28.3141
18.002	28.5425
18.3547	28.7253
18.71	28.9188
19.0628	29.1124
19.4154	29.2684
19.7681	29.4431
20.1207	29.5696
20.4759	29.6933
20.8259	29.8064
21.1784	29.8657
21.5309	29.909
21.886	29.9334
22.2384	29.9472
22.5908	29.9582
22.9432	29.9102
23.2955	29.8622
23.6504	29.8088
24.0054	29.7582
24.3577	29.6726
24.71	29.63
25.0649	29.5498
25.4172	29.4722
25.7695	29.3894
26.1217	29.2742
26.4765	29.1431
26.8288	29.0575
27.181	28.9129
27.5333	28.8219
27.8855	28.6773
28.2403	28.5515
28.5926	28.4552
28.9447	28.3105
29.2969	28.1633
29.6544	28.0696
30.0066	27.9304
30.3588	27.7992
30.7111	27.6895
31.0633	27.5529
31.4181	27.4566
31.7704	27.3334
32.1226	27.2505
32.4749	27.173
32.8299	27.1358
33.1822	27.077
33.5346	27.0398
33.8869	26.9998
34.2393	26.9572
34.5943	26.9333
34.9466	26.9014
35.2989	26.8373
35.6513	26.8081
36.0063	26.7655
36.3586	26.7336
36.7109	26.6561
37.0632	26.5973
37.4156	26.5547
37.7705	26.4691
38.1254	26.3889
38.4777	26.3275
38.8299	26.2285
39.1848	26.1322
39.537	26.0064
39.8893	25.8993
40.2415	25.7789
40.5963	25.645
40.9485	25.5245
41.3008	25.4041
41.6529	25.2353
42.0051	25.096
42.3599	24.9622
42.7121	24.8122
43.0669	24.6461
43.419	24.4639
43.7737	24.279
44.1259	24.1076
44.478	23.9093
44.8301	23.7163
45.1823	23.5529
45.5369	23.3305
45.8916	23.1107
46.2437	22.9017
46.5958	22.6927
46.9505	22.4863
47.3025	22.2639
47.6546	22.0226
48.0067	21.8056
48.3587	21.5509
48.716	21.3607
49.068	21.1006
49.42	20.8406
49.772	20.594
50.1267	20.3528
50.4786	20.0498
50.8332	19.7925
51.1852	19.4654
51.5371	19.1517
51.8915	18.7762
52.2433	18.3766
52.2433	18.3901
52.2433	18.4035
52.2459	18.3498
52.5975	17.8724
52.5976	17.8965
52.9491	17.3171
53.303	16.5848
53.5216	16.1582
53.6565	15.6323
53.7783	15.0956
54.0098	14.5188
54.1991	13.7192
54.3622	12.8686
54.5723	12.0287
54.7143	10.9848
54.8	9.8
54.9188	8.2609

## Sheet: Figure 2a
Time (minute)	Temperature (K)
1	320.007
2	320.01
3	320.011
4	320.009
5	320.007
6	320.005
7	320.005
8	320.004
9	320.004
10	320.004
11	320.002
12	320.002
13	320.001
14	320.002
15	320.001
16	320.001
17	320.001
18	320.001
19	320
20	320.001
21	320.001
22	320.002
23	320.001
24	320.002
25	320.002
26	320.001
27	320.001
28	320.001
29	320.001
30	320.001
31	320
32	320.001
33	320.002
34	320.001
35	320
36	319.999
37	320
38	320
39	320
40	320
41	320.001
42	320
43	320.002
44	320.001
45	320
46	309.73
47	309.844
48	309.915
49	309.957
50	309.98
51	309.994
52	309.997
53	310
54	310.001
55	310.002
56	310.003
57	310.004
58	310.004
59	310.004
60	310.005
61	310.004
62	310.002
63	310.004
64	310.004
65	310.003
66	310.003
67	310.003
68	310.002
69	310.003
70	310.001
71	310.001
72	310.001
73	310.001
74	310.001
75	310.002
76	310.003
77	310.002
78	310.002
79	310.002
80	310.002
81	310.001
82	310.001
83	310.001
84	310.001
85	310.001
86	310.001
87	310
88	310.001
89	310.001
90	310
91	299.789
92	299.884
93	299.95
94	299.987
95	300.003
96	300.008
97	300.008
98	300.009
99	300.007
100	300.007
101	300.006
102	300.007
103	300.005
104	300.004
105	300.002
106	300.005
107	300.006
108	300.004
109	300.005
110	300.002
111	300.002
112	300.003
113	300.003
114	300.002
115	300.002
116	300.001
117	300.002
118	300.003
119	300.002
120	300.001
121	300.002
122	300.002
123	300.003
124	300.002
125	300.002
126	300.002
127	300.002
128	300.002
129	300.002
130	300.002
131	300
132	300.001
133	300.001
134	300
135	299.999
136	294.858
137	294.934
138	294.982
139	295.006
140	295.013
141	295.014
142	295.013
143	295.011
144	295.01
145	295.007
146	295.004
147	295.007
148	295.006
149	295.004
150	295.004
151	295.004
152	295.005
153	295.004
154	295.003
155	295.003
156	295.003
157	295.003
158	295.003
159	295.003
160	295.002
161	295.001
162	295.002
163	295.001
164	295.002
165	295.001
166	295.002
167	295.002
168	295.003
169	295.002
170	295.002
171	295.002
172	295.002
173	295.002
174	295.002
175	295.002
176	295.001
177	295.001
178	295
179	295
180	294.999
181	289.885
182	289.956
183	289.997
184	290.015
185	290.018
186	290.017
187	290.014
188	290.012
189	290.01
190	290.009
191	290.005
192	290.007
193	290.007
194	290.005
195	290.004
196	290.005
197	290.005
198	290.004
199	290.003
200	290.002
201	290.003
202	290.002
203	290.002
204	290.002
205	290.002
206	290.001
207	290.001
208	290.001
209	290.003
210	290.003
211	290.002
212	290
213	290.001
214	290.002
215	290.001
216	290.001
217	290.001
218	290.002
219	290.001
220	290.001
221	290.001
222	290.001
223	290
224	290
225	290.001
226	284.808
227	284.901
228	284.964
229	284.999
230	285.014
231	285.019
232	285.018
233	285.015
234	285.013
235	285.012
236	285.01
237	285.007
238	285.006
239	285.006
240	285.006
241	285.005
242	285.003
243	285
244	285.004
245	285.002
246	285
247	284.994
248	284.998
249	285
250	285
251	285
252	284.999
253	285.003
254	285.002
255	284.998
256	284.999
257	285.002
258	285.001
259	285.001
260	284.998
261	285.001
262	285.002
263	284.999
264	285.002
265	285.001
266	284.994
267	285.001
268	285.001
269	285.001
270	284.999
271	279.85
272	279.93
273	279.986
274	280.013
275	280.021
276	280.02
277	280.018
278	280.016
279	280.013
280	280.011
281	280.009
282	280.007
283	280.009
284	280.008
285	280.005
286	280.005
287	280.006
288	280.005
289	280.004
290	280.003
291	280.002
292	280.002
293	280
294	280
295	279.998
296	279.989
297	279.997
298	279.998
299	279.996
300	279.994
301	279.993
302	279.996
303	280.001
304	280.001
305	279.999
306	280.002
307	280.002
308	280.003
309	280.003
310	280.001
311	279.993
312	280.001
313	280.001
314	280.001
315	280.001
316	274.882
317	274.955
318	275.003
319	275.021
320	275.027
321	275.024
322	275.02
323	275.017
324	275.015
325	275.013
326	275.011
327	275.006
328	275.005
329	275.005
330	275.002
331	275.002
332	275.001
333	275.002
334	275.001
335	275.001
336	275.003
337	275.002
338	274.998
339	275.002
340	275.003
341	274.999
342	275
343	275.002
344	275
345	274.999
346	275.001
347	275
348	275.001
349	275.003
350	275.002
351	275
352	275.001
353	274.993
354	274.999
355	275
356	275
357	275
358	275
359	275.003
360	275.002
361	269.923
362	269.985
363	270.022
364	270.036
365	270.036
366	270.028
367	270.023
368	270.018
369	270.015
370	270.013
371	270.011
372	270.008
373	270.008
374	270.007
375	270.007
376	270.005
377	270.005
378	270.005
379	270.004
380	270.003
381	270.004
382	270.002
383	270.002
384	270.002
385	269.992
386	269.998
387	269.998
388	269.999
389	270
390	269.997
391	270.002
392	270.003
393	269.996
394	270.001
395	270.001
396	270
397	270
398	269.999
399	270
400	270
401	270.001
402	270.003
403	270.001
404	270.003
405	270.001
406	264.927
407	264.987
408	265.024
409	265.037
410	265.039
411	265.03
412	265.025
413	265.02
414	265.017
415	265.013
416	265.012
417	265.01
418	265.009
419	265.008
420	265.007
421	265.006
422	265.006
423	265.005
424	265.004
425	265.003
426	265.002
427	265.002
428	265
429	265.002
430	264.996
431	264.997
432	264.997
433	264.995
434	264.996
435	264.997
436	264.998
437	264.996
438	265
439	265.003
440	265.003
441	265.003
442	265.001
443	265.002
444	265.001
445	265
446	264.998
447	265
448	265
449	265.002
450	265.001
451	259.928
452	259.991
453	260.026
454	260.039
455	260.04
456	260.03
457	260.024
458	260.02
459	260.016
460	260.012
461	260.01
462	260.01
463	260.008
464	260.007
465	260.007
466	260.005
467	260.004
468	260.005
469	260.003
470	260.002
471	260.003
472	260.002
473	260.001
474	260.002
475	259.992
476	259.998
477	259.998
478	259.998
479	259.99
480	259.997
481	259.998
482	259.999
483	260.001
484	260.001
485	260.001
486	259.99
487	260.001
488	260.002
489	260.002
490	260.002
491	259.997
492	260.002
493	260.001
494	260
495	260
496	299.985
497	300
498	300.005
499	300.007
500	300.008
501	300.007
502	300.007
503	300.004
504	300.002
505	300.003
506	300.002
507	300.003
508	300.002
509	300.002
510	300.001
511	300
512	300.001
513	300.002
514	300.001
515	300.001
516	300.001
517	300.001
518	300
519	299.999
520	300.001
521	300
522	299.999
523	300.001
524	300.001
525	300
526	300.001
527	300
528	300.001
529	300.002
530	300.002
531	300.002
532	300.002
533	300.003
534	300.003
535	300.003
536	300.003
537	300.002
538	300.001
539	299.999
540	300
541	300
542	300
543	300.001
544	300
545	300.001
546	300.002
547	300.002
548	300
549	300.002
550	300
551	300
552	300.001
553	300.001
554	300
555	300.001
556	300.001
557	300
558	300
559	300
560	300
561	299.999
562	300
563	300
564	300.001
565	300
566	299.998
567	300
568	300.001
569	300.001
570	300
571	300
572	300
573	300
574	300.001
575	300.001
576	300
577	300
578	300.001
579	300
580	300
581	300
582	300
583	300
584	300.001
585	299.999
586	300
587	300
588	300.001
589	299.999
590	300
591	300
592	300
593	300
594	300.001
595	300
596	300
597	300
598	300
599	300
600	300
601	300.001
602	300
603	300.001
604	299.999
605	300
606	300.001
607	299.999
608	299.999
609	299.999
610	300.001
611	300
612	300
613	300.001
614	300
615	300
616	300.001
617	300
618	300.001
619	299.999
620	300
621	300
622	300.001
623	299.999
624	300
625	300
626	300.001
627	300.001
628	300
629	300.001
630	300

## Sheet: Figure 2b and 2c
Magnetic field (Oe)	Magnetization (emu g-1)	Magnetic field (Oe)	Magnetization (emu g-1)	Magnetic field (Oe)	Magnetization (emu g-1)	Magnetic field (Oe)	Magnetization (emu g-1)	Magnetic field (Oe)	Magnetization (emu g-1)	Magnetic field (Oe)	Magnetization (emu g-1)	Magnetic field (Oe)	Magnetization (emu g-1)	Magnetic field (Oe)	Magnetization (emu g-1)	Magnetic field (Oe)	Magnetization (emu g-1)	Magnetic field (Oe)	Magnetization (emu g-1)	Magnetic field (Oe)	Magnetization (emu g-1)	Magnetic field (Oe)	Magnetization (emu g-1)
19999.7	44.698	19999.6	44.685	19999.9	44.969	19999.8	45.067	19999.7	45.196	20000.3	45.282	19999.6	45.352	19999.8	45.465	19999.9	45.513	20000.3	45.617	19999.8	45.672	19999.7	45.084
16154.2	43.078	16154.1	43.131	16154.1	43.421	16154.1	43.527	16154.2	43.663	16154	43.755	16154.2	43.829	16154.2	43.96	16154.2	44	16154.2	44.115	16154.2	44.185	16154.2	43.534
12308	41.296	12308	41.408	12308	41.719	12308	41.816	12308	41.967	12308	42.064	12308.1	42.148	12308.1	42.281	12307.9	42.331	12307.8	42.454	12307.7	42.53	12308.1	41.814
8461.8	39.245	8461.9	39.423	8461.88	39.75	8461.91	39.858	8461.8	40.013	8461.9	40.122	8461.84	40.211	8461.83	40.357	8461.86	40.418	8462.02	40.536	8461.75	40.624	8461.97	39.85
4999.84	36.964	4999.88	37.213	4999.85	37.553	4999.89	37.669	4999.83	37.828	4999.9	37.941	4999.98	38.047	4999.87	38.189	4999.84	38.258	4999.71	38.382	4999.83	38.481	4999.98	37.642
4499.92	36.548	4499.81	36.824	4499.88	37.164	4500.3	37.275	4499.95	37.437	4499.86	37.553	4499.73	37.654	4499.83	37.788	4500.28	37.869	4499.75	37.995	4500.24	38.099	4499.9	37.254
3750.28	35.88	3750.13	36.18	3750.48	36.52	3750.17	36.636	3750.23	36.8	3750.38	36.914	3750.45	37.023	3750.51	37.164	3750.11	37.236	3750.44	37.369	3750.11	37.466	3750.23	36.613
3000	35.099	2999.94	35.43	3000.1	35.774	2999.95	35.89	3000.04	36.059	3000.12	36.174	3000.17	36.281	3000.05	36.422	2999.9	36.502	3000.2	36.634	2999.9	36.74	3000	35.868
2250.41	34.132	2250.4	34.506	2250.11	34.851	2250.25	34.972	2250.32	35.138	2250.48	35.261	2249.99	35.364	2250.38	35.508	2250.22	35.592	2250.05	35.727	2250.18	35.822	2250.21	34.961
1499.85	32.837	1499.91	33.254	1500.42	33.604	1499.76	33.73	1499.85	33.901	1499.98	34.026	1500.09	34.136	1499.9	34.278	1499.71	34.366	1500.36	34.499	1499.69	34.607	1499.88	33.741
750.23	30.955	749.949	31.407	750.279	31.758	750.487	31.88	750.352	32.052	750.034	32.179	750.022	32.29	749.924	32.435	750.401	32.527	750.242	32.665	750.401	32.768	750.377	31.918
0.15897	27.704	0.19565	28.42	0.18342	28.79	0.03668	28.918	0.30571	29.09	0.28125	29.227	-0.0856	29.323	0.18342	29.471	0.30571	29.561	0.1712	29.687	0.28125	29.823	0.29348	28.911
-749.655	3.157	-749.716	1.627	-749.728	3.73	-749.716	5.133	-749.79	6.952	-749.838	8.781	-749.692	10.319	-749.79	11.826	-749.753	13.247	-749.79	14.406	-749.79	15.548	-749.79	9.189
-1499.76	-22.961	-1499.7	-25.89	-1499.79	-26.274	-1499.62	-26.402	-1499.71	-26.423	-1499.65	-26.298	-1499.73	-26.125	-1499.76	-25.931	-1499.87	-25.62	-1499.87	-25.309	-1499.6	-24.965	-1499.71	-25.847
-2249.76	-28.082	-2249.56	-30.126	-2249.55	-30.582	-2249.69	-30.734	-2249.77	-30.828	-2249.75	-30.813	-2249.49	-30.837	-2249.77	-30.808	-2249.65	-30.723	-2249.6	-30.667	-2249.54	-30.546	-2249.76	-30.389
-2999.92	-30.645	-2999.72	-32.213	-2999.7	-32.7	-2999.86	-32.864	-2999.92	-32.995	-2999.81	-33.037	-2999.67	-33.087	-2999.87	-33.136	-2999.72	-33.117	-2999.77	-33.094	-2999.97	-33.045	-2999.88	-32.629
-3749.72	-32.302	-3749.89	-33.586	-3749.8	-34.085	-3749.6	-34.269	-3749.73	-34.464	-3749.66	-34.506	-3749.87	-34.575	-3749.69	-34.636	-3749.85	-34.658	-3749.71	-34.664	-3749.78	-34.661	-3749.69	-34.063
-4499.7	-33.513	-4499.69	-34.641	-4499.61	-35.13	-4499.69	-35.317	-4499.68	-35.517	-4499.76	-35.594	-4499.67	-35.683	-4499.62	-35.779	-4499.65	-35.8	-4499.79	-35.839	-4499.73	-35.822	-4499.64	-35.138
-4999.73	-34.154	-4999.73	-35.204	-4999.55	-35.68	-4999.63	-35.867	-4999.72	-36.076	-4999.8	-36.164	-4999.87	-36.27	-4999.71	-36.399	-4999.57	-36.425	-4999.72	-36.47	-4999.74	-36.464	-4999.69	-35.685
-7999.67	-37.498	-7999.7	-38.098	-7999.61	-38.47	-7999.65	-38.611	-7999.75	-38.785	-7999.61	-38.882	-7999.67	-38.989	-7999.71	-39.148	-7999.63	-39.203	-7999.72	-39.27	-7999.78	-39.273	-7999.7	-38.508
-11999.5	-40.38	-11999.9	-40.758	-11999.7	-41.054	-11999.6	-41.195	-11999.7	-41.334	-11999.8	-41.406	-11999.5	-41.504	-11999.5	-41.657	-11999.6	-41.672	-11999.8	-41.788	-11999.7	-41.798	-11999.8	-41.104
-15999.8	-42.6	-15999.8	-42.855	-15999.7	-43.11	-15999.7	-43.23	-15999.8	-43.362	-15999.6	-43.47	-15999.7	-43.52	-15999.7	-43.676	-15999.8	-43.68	-15999.8	-43.809	-15999.6	-43.801	-15999.7	-43.188
-19999.6	-44.582	-19999.5	-44.681	-19999.8	-44.895	-19999.8	-45.008	-19999.6	-45.134	-19999.8	-45.217	-19999.7	-45.268	-19999.7	-45.421	-19999.5	-45.418	-19999.5	-45.532	-19999.7	-45.516	-19999.6	-44.991
-15999.8	-42.921	-16000	-43.053	-16000	-43.294	-16000.2	-43.418	-15999.7	-43.543	-16000	-43.637	-16000	-43.699	-16000	-43.85	-15999.8	-43.856	-16000.1	-43.979	-16000.1	-43.979	-15999.8	-43.381
-12000.2	-41.067	-11999.8	-41.246	-12000	-41.502	-11999.9	-41.632	-11999.6	-41.773	-12000	-41.876	-11999.8	-41.946	-11999.9	-42.104	-12000.4	-42.116	-11999.9	-42.254	-11999.9	-42.264	-11999.6	-41.586
-8000.37	-38.923	-8000.09	-39.146	-8000.31	-39.421	-8000.26	-39.558	-7999.93	-39.705	-8000.27	-39.828	-8000.15	-39.908	-8000.19	-40.067	-8000.19	-40.097	-8000.16	-40.232	-8000.22	-40.252	-7999.87	-39.511
-4999.88	-36.933	-5000.37	-37.188	-4999.84	-37.48	-4999.77	-37.631	-5000.23	-37.787	-4999.8	-37.91	-4999.66	-37.993	-4999.83	-38.155	-4999.88	-38.2	-4999.78	-38.342	-4999.75	-38.367	-5000.2	-37.568
-4499.84	-36.531	-4499.84	-36.801	-4499.76	-37.095	-4499.68	-37.243	-4499.69	-37.402	-4499.74	-37.53	-4499.75	-37.616	-4499.59	-37.785	-4499.76	-37.822	-4499.79	-37.967	-4499.84	-37.992	-4499.85	-37.188
-3750.23	-35.871	-3750.2	-36.155	-3750.44	-36.455	-3750.38	-36.602	-3749.89	-36.768	-3750.38	-36.897	-3750.46	-36.985	-3750.31	-37.151	-3750.16	-37.194	-3750.48	-37.338	-3750.21	-37.372	-3749.79	-36.549
-3000.09	-35.102	-3000.06	-35.403	-3000.36	-35.708	-3000.22	-35.861	-3000.44	-36.025	-3000.28	-36.155	-3000.3	-36.249	-3000.31	-36.413	-3000.2	-36.462	-3000.01	-36.608	-3000.08	-36.636	-3000.25	-35.807
-2250.3	-34.164	-2250.24	-34.473	-2250.21	-34.784	-2250.11	-34.939	-2250.16	-35.107	-2250.16	-35.237	-2250.21	-35.334	-2250.24	-35.504	-2250.22	-35.546	-2250.22	-35.699	-2250.3	-35.728	-2250.07	-34.906
-1499.73	-32.896	-1499.87	-33.223	-1500.18	-33.533	-1500.41	-33.697	-1500.42	-33.867	-1500.39	-34.009	-1500.3	-34.108	-1500.35	-34.271	-1500.39	-34.325	-1500.15	-34.474	-1500.35	-34.51	-1500.36	-33.694
-750.45	-31.048	-750.425	-31.381	-750.022	-31.683	-750.266	-31.851	-750.34	-32.02	-750.34	-32.158	-750.218	-32.248	-750.218	-32.427	-750.181	-32.471	-750.071	-32.644	-750.254	-32.684	-750.242	-31.873
-0.35462	-28.01	-0.35462	-28.368	0.06114	-28.705	-0.18342	-28.871	-0.19565	-29.043	-0.20788	-29.167	-0.07337	-29.236	-0.09783	-29.358	-0.09783	-29.466	-0.44022	-29.603	-0.18342	-29.701	-0.12228	-28.88
749.753	0.0853447	749.79	-0.762	749.655	-3.027	749.741	-4.757	749.863	-6.618	749.667	-8.314	749.79	-9.954	749.814	-11.577	749.777	-12.876	749.716	-14.226	749.741	-15.144	749.814	-8.764
1499.73	25.262	1499.75	26.169	1499.79	26.491	1499.71	26.525	1499.68	26.457	1499.68	26.314	1499.6	26.142	1499.65	25.871	1499.62	25.627	1499.6	25.333	1499.88	24.953	1499.62	25.926
2249.54	29.566	2249.71	30.313	2249.5	30.674	2249.56	30.792	2249.85	30.829	2249.54	30.866	2249.77	30.873	2249.77	30.77	2249.87	30.708	2249.76	30.77	2249.54	30.497	2249.92	30.439
2999.86	31.684	2999.89	32.363	2999.81	32.741	2999.68	32.892	2999.98	32.988	2999.7	33.077	2999.77	33.123	2999.93	33.068	2999.72	33.077	2999.78	33.094	2999.71	33.027	2999.77	32.623
3749.65	33.082	3749.79	33.733	3749.68	34.108	3749.95	34.309	3749.73	34.414	3749.95	34.524	3749.71	34.594	3749.73	34.589	3749.85	34.616	3749.68	34.665	3749.99	34.639	3749.54	34.063
4499.75	34.167	4499.76	34.759	4499.85	35.153	4499.76	35.334	4499.92	35.478	4499.7	35.612	4499.7	35.699	4499.83	35.721	4499.8	35.746	4499.79	35.831	4499.79	35.802	4499.64	35.137
4999.66	34.747	4999.53	35.321	4999.61	35.716	4999.84	35.874	4999.62	36.049	4999.8	36.174	4999.88	36.283	4999.52	36.331	4999.55	36.353	4999.74	36.461	4999.66	36.447	4999.53	35.683
7999.72	37.783	7999.68	38.171	7999.56	38.485	7999.92	38.617	7999.72	38.775	7999.88	38.908	7999.84	38.977	7999.7	39.077	7999.66	39.14	7999.84	39.279	7999.78	39.256	7999.54	38.514
11999.5	40.503	12000.1	40.804	12000.2	41.07	11999.6	41.181	12000.2	41.316	11999.6	41.434	11999.7	41.498	12000.1	41.603	12000.2	41.65	11999.6	41.776	11999.6	41.788	12000.2	41.116
15999.9	42.635	15999.7	42.886	15999.7	43.115	16000	43.232	15999.6	43.341	15999.9	43.459	15999.9	43.517	15999.7	43.624	15999.6	43.664	15999.8	43.806	16000.1	43.791	15999.5	43.203
19999.7	44.533	19999.8	44.71	19999.8	44.905	19999.7	45.004	20000.3	45.105	19999.7	45.219	19999.7	45.267	19999.8	45.368	20000.3	45.406	19999.8	45.539	19999.7	45.522	20000.3	45.01

## Sheet: Figure 2d
Time (s)	Z	X	Y
0	0.5036	0.2446	-0.0029
0.004	0.5054	0.244	-0.00194
0.008	0.506	0.244	-0.00387
0.012	0.5042	0.2434	-0.00194
0.016	0.506	0.2452	-0.000968
0.02	0.506	0.2446	-0.0029
0.024	0.5048	0.244	0
0.028	0.5054	0.244	-0.00194
0.032	0.5048	0.244	-0.000968
0.036	0.5054	0.244	-0.00194
0.04	0.5054	0.2446	-0.00387
0.044	0.506	0.244	-0.00194
0.048	0.506	0.2434	-0.00387
0.052	0.5054	0.244	-0.00194
0.056	0.5054	0.244	-0.00194
0.06	0.5054	0.244	-0.00194
0.064	0.5054	0.2452	-0.0029
0.068	0.5054	0.2446	-0.00387
0.072	0.5042	0.244	-0.00194
0.076	0.5048	0.2446	-0.0029
0.08	0.5048	0.2446	-0.000968
0.084	0.5048	0.244	-0.00194
0.088	0.5048	0.244	-0.00194
0.092	0.5048	0.244	-0.00194
0.096	0.506	0.2446	-0.00387
0.1	0.5048	0.2434	-0.00194
0.104	0.5048	0.244	-0.00194
0.108	0.506	0.244	-0.000968
0.112	0.5054	0.2446	-0.0029
0.116	0.5048	0.2434	-0.00194
0.12	0.5048	0.244	-0.00194
0.124	0.5054	0.244	-0.0029
0.128	0.5048	0.2434	-0.00194
0.132	0.5054	0.2446	-0.00194
0.136	0.5054	0.244	-0.000968
0.14	0.5048	0.244	-0.00194
0.144	0.5054	0.244	-0.00194
0.148	0.5054	0.244	-0.0029
0.152	0.5054	0.244	-0.00194
0.156	0.506	0.244	-0.00194
0.16	0.5054	0.2434	-0.00194
0.164	0.5054	0.244	-0.0029
0.168	0.5066	0.244	-0.00194
0.172	0.5066	0.244	-0.00194
0.176	0.5054	0.2446	-0.0029
0.18	0.5048	0.2446	-0.0029
0.184	0.5054	0.244	-0.00387
0.188	0.5048	0.2434	-0.0029
0.192	0.5048	0.2446	-0.0029
0.196	0.5042	0.244	-0.00194
0.2	0.5048	0.244	-0.00194
0.204	0.5054	0.2446	-0.00194
0.208	0.5048	0.2446	-0.00484
0.212	0.5054	0.2446	-0.00194
0.216	0.506	0.2452	-0.00194
0.22	0.5048	0.244	-0.0029
0.224	0.5048	0.2434	-0.00194
0.228	0.5054	0.2434	-0.00387
0.232	0.5054	0.244	-0.00194
0.236	0.5048	0.2452	-0.0029
0.24	0.5048	0.2446	-0.000968
0.244	0.5048	0.244	-0.00194
0.248	0.5054	0.2434	-0.0029
0.252	0.5048	0.2434	-0.00194
0.256	0.5054	0.244	-0.000968
0.26	0.5054	0.2446	-0.00194
0.264	0.5042	0.2446	-0.00194
0.268	0.5048	0.2428	-0.00194
0.272	0.5042	0.2446	-0.00387
0.276	0.5054	0.244	-0.00194
0.28	0.506	0.244	-0.00194
0.284	0.5042	0.2452	-0.00194
0.288	0.5042	0.244	-0.00194
0.292	0.5054	0.244	-0.000968
0.296	0.5048	0.2446	-0.00194
0.3	0.5048	0.2452	-0.0029
0.304	0.5054	0.2446	-0.000968
0.308	0.5048	0.2446	-0.0029
0.312	0.5054	0.244	-0.00194
0.316	0.5048	0.2434	-0.000968
0.32	0.506	0.244	-0.00387
0.324	0.5048	0.2434	-0.00194
0.328	0.5048	0.2446	-0.000968
0.332	0.506	0.244	-0.0029
0.336	0.5054	0.244	-0.0029
0.34	0.5054	0.2446	-0.0029
0.344	0.506	0.244	-0.00194
0.348	0.5048	0.2446	-0.00194
0.352	0.5054	0.2428	-0.00194
0.356	0.5048	0.2446	-0.00194
0.36	0.5054	0.244	-0.00194
0.364	0.5048	0.2428	-0.00387
0.368	0.5048	0.2452	-0.00387
0.372	0.5048	0.2446	-0.0029
0.376	0.5054	0.244	-0.0029
0.38	0.5048	0.2434	-0.0029
0.384	0.5054	0.2452	-0.00194
0.388	0.5054	0.2446	-0.0029
0.392	0.5048	0.2434	-0.00194
0.396	0.5048	0.2434	-0.0029
0.4	0.5048	0.244	-0.0029
0.404	0.5054	0.2446	-0.0029
0.408	0.5048	0.244	-0.0029
0.412	0.506	0.244	-0.0029
0.416	0.5054	0.2434	-0.0029
0.42	0.5048	0.2452	-0.00194
0.424	0.506	0.244	-0.00194
0.428	0.5048	0.244	-0.0029
0.432	0.5054	0.244	-0.000968
0.436	0.5054	0.244	-0.0029
0.44	0.5054	0.244	-0.0029
0.444	0.5054	0.2452	-0.000968
0.448	0.5048	0.2434	-0.000968
0.452	0.5042	0.2446	-0.00194
0.456	0.506	0.2434	-0.00194
0.46	0.506	0.2428	-0.000968
0.464	0.5048	0.244	-0.0029
0.468	0.5042	0.2434	-0.00194
0.472	0.5054	0.2434	-0.000968
0.476	0.5048	0.2434	-0.00194
0.48	0.5054	0.2428	-0.0029
0.484	0.5048	0.2446	-0.000968
0.488	0.506	0.2446	-0.000968
0.492	0.5054	0.244	-0.0029
0.496	0.506	0.244	-0.00194
0.5	0.5054	0.2434	-0.0029
0.504	0.5054	0.2446	-0.00194
0.508	0.506	0.244	-0.00194
0.512	0.5042	0.244	-0.00194
0.516	0.5054	0.2428	-0.00194
0.52	0.506	0.244	-0.00194
0.524	0.5054	0.244	-0.000968
0.528	0.5048	0.244	-0.0029
0.532	0.5042	0.2434	-0.0029
0.536	0.5048	0.244	-0.0029
0.54	0.5054	0.2434	-0.000968
0.544	0.506	0.2434	-0.000968
0.548	0.5054	0.2446	-0.000968
0.552	0.5048	0.244	-0.000968
0.556	0.5048	0.244	-0.0029
0.56	0.5048	0.244	-0.00194
0.564	0.506	0.2434	-0.000968
0.568	0.5054	0.2446	-0.000968
0.572	0.5042	0.244	-0.00194
0.576	0.5054	0.2446	-0.00194
0.58	0.5048	0.2434	0
0.584	0.5054	0.2434	0
0.588	0.506	0.2434	-0.00484
0.592	0.5054	0.2428	-0.0029
0.596	0.5054	0.2428	-0.0029
0.6	0.506	0.244	-0.00194
0.604	0.5048	0.2434	-0.00194
0.608	0.5054	0.2446	-0.00194
0.612	0.506	0.2446	-0.000968
0.616	0.5054	0.244	-0.0029
0.62	0.506	0.2434	-0.0029
0.624	0.5054	0.2434	-0.000968
0.628	0.5042	0.2446	-0.00194
0.632	0.5048	0.2434	-0.0029
0.636	0.506	0.244	-0.00194
0.64	0.5054	0.2428	-0.00194
0.644	0.5048	0.2434	0
0.648	0.5054	0.244	-0.00194
0.652	0.5054	0.2428	0
0.656	0.506	0.2434	-0.00194
0.66	0.5042	0.2422	-0.00387
0.664	0.506	0.244	-0.0029
0.668	0.5054	0.244	-0.000968
0.672	0.5048	0.244	-0.00194
0.676	0.5048	0.2434	-0.00194
0.68	0.5054	0.244	-0.00194
0.684	0.5048	0.2434	-0.000968
0.688	0.5054	0.244	-0.000968
0.692	0.5048	0.244	-0.00194
0.696	0.5054	0.2446	-0.0029
0.7	0.5054	0.244	-0.000968
0.704	0.506	0.244	-0.000968
0.708	0.5054	0.2446	-0.00194
0.712	0.5042	0.244	-0.00194
0.716	0.506	0.244	-0.00194
0.72	0.5066	0.244	-0.00194
0.724	0.5054	0.2434	-0.000968
0.728	0.5054	0.244	-0.000968
0.732	0.5048	0.2434	-0.000968
0.736	0.5054	0.2434	-0.00194
0.74	0.5042	0.2428	-0.0029
0.744	0.5054	0.2434	-0.00194
0.748	0.506	0.244	-0.0029
0.752	0.5042	0.244	-0.000968
0.756	0.5048	0.2434	-0.00194
0.76	0.5054	0.2434	-0.000968
0.764	0.5066	0.2434	-0.0029
0.768	0.5066	0.244	-0.000968
0.772	0.5048	0.2434	-0.00194
0.776	0.506	0.244	-0.000968
0.78	0.5048	0.2434	-0.0029
0.784	0.5054	0.2434	-0.000968
0.788	0.5054	0.244	-0.0029
0.792	0.5042	0.2428	0
0.796	0.5054	0.2434	0
0.8	0.5054	0.2434	-0.00194
0.804	0.5054	0.2434	-0.00194
0.808	0.5054	0.244	-0.00194
0.812	0.506	0.2428	-0.00194
0.816	0.506	0.2446	-0.00194
0.82	0.5042	0.2434	-0.000968
0.824	0.5048	0.2428	-0.000968
0.828	0.5048	0.2434	-0.00194
0.832	0.5048	0.244	-0.000968
0.836	0.506	0.2434	-0.000968
0.84	0.5054	0.244	-0.00194
0.844	0.506	0.2446	-0.00194
0.848	0.506	0.2434	-0.00194
0.852	0.506	0.244	0
0.856	0.5066	0.244	-0.00194
0.86	0.506	0.244	-0.000968
0.864	0.5054	0.244	-0.00387
0.868	0.506	0.2428	-0.000968
0.872	0.506	0.244	-0.00194
0.876	0.5054	0.2434	-0.00194
0.88	0.506	0.2446	-0.00194
0.884	0.5048	0.2434	-0.000968
0.888	0.5048	0.244	-0.000968
0.892	0.5054	0.2446	-0.0029
0.896	0.5054	0.2434	-0.0029
0.9	0.5048	0.244	-0.00194
0.904	0.5066	0.2428	-0.000968
0.908	0.5054	0.244	-0.000968
0.912	0.506	0.2434	0
0.916	0.5042	0.244	-0.00194
0.92	0.5048	0.244	-0.00194
0.924	0.5054	0.2434	-0.00387
0.928	0.5054	0.2434	-0.00194
0.932	0.5054	0.244	-0.000968
0.936	0.5042	0.2446	-0.000968
0.94	0.5054	0.244	-0.000968
0.944	0.5054	0.244	-0.000968
0.948	0.5054	0.244	-0.00194
0.952	0.506	0.2434	-0.0029
0.956	0.5054	0.244	0
0.96	0.5054	0.2446	-0.0029
0.964	0.506	0.244	-0.0029
0.968	0.5048	0.2434	-0.000968
0.972	0.5054	0.244	-0.00194
0.976	0.506	0.2434	-0.000968
0.98	0.5054	0.244	0
0.984	0.5042	0.2434	-0.00194
0.988	0.5066	0.2446	0
0.992	0.506	0.244	-0.00194
0.996	0.5048	0.244	-0.000968
1	0.506	0.2434	-0.000968
1.004	0.5054	0.2452	-0.00194
1.008	0.5066	0.244	-0.000968
1.012	0.5054	0.244	-0.000968
1.016	0.5048	0.2434	-0.00194
1.02	0.5054	0.2434	-0.000968
1.024	0.506	0.244	-0.0029
1.028	0.5054	0.2434	-0.0029
1.032	0.5054	0.2434	-0.000968
1.036	0.5054	0.2434	-0.000968
1.04	0.506	0.244	-0.000968
1.044	0.5054	0.2446	-0.00194
1.048	0.506	0.244	0
1.052	0.506	0.244	0
1.056	0.5054	0.2434	-0.00194
1.06	0.506	0.2452	-0.000968
1.064	0.5054	0.2434	0
1.068	0.506	0.2434	-0.000968
1.072	0.5054	0.2446	-0.00194
1.076	0.5054	0.2446	-0.000968
1.08	0.506	0.2434	-0.000968
1.084	0.506	0.244	-0.0029
1.088	0.506	0.2434	-0.000968
1.092	0.506	0.2446	-0.000968
1.096	0.506	0.2434	-0.000968
1.1	0.5054	0.2434	-0.000968
1.104	0.5048	0.244	0
1.108	0.506	0.2434	-0.00194
1.112	0.5066	0.2434	-0.00194
1.116	0.5054	0.244	-0.00194
1.12	0.5054	0.244	-0.00194
1.124	0.5066	0.2446	-0.00194
1.128	0.5048	0.244	-0.00194
1.132	0.5066	0.244	-0.00194
1.136	0.5048	0.244	-0.0029
1.14	0.506	0.244	-0.00194
1.144	0.5054	0.244	-0.00194
1.148	0.5054	0.2446	0
1.152	0.5066	0.2434	-0.000968
1.156	0.5054	0.244	-0.0029
1.16	0.5066	0.244	-0.00194
1.164	0.506	0.244	-0.00194
1.168	0.5054	0.2446	0
1.172	0.5066	0.2446	-0.00194
1.176	0.5066	0.244	-0.00387
1.18	0.5048	0.2446	-0.000968
1.184	0.506	0.2428	-0.0029
1.188	0.506	0.244	-0.000968
1.192	0.506	0.2452	-0.00194
1.196	0.5054	0.244	-0.000968
1.2	0.506	0.244	-0.000968
1.204	0.506	0.244	-0.000968
1.208	0.506	0.2446	-0.00194
1.212	0.5054	0.244	-0.000968
1.216	0.5066	0.2434	-0.0029
1.22	0.5054	0.2446	-0.00194
1.224	0.5054	0.2446	-0.00194
1.228	0.5048	0.2452	-0.000968
1.232	0.506	0.2428	-0.0029
1.236	0.506	0.244	-0.00194
1.24	0.5066	0.2446	-0.00194
1.244	0.5066	0.2446	-0.00194
1.248	0.5048	0.2434	-0.00194
1.252	0.506	0.2446	-0.000968
1.256	0.5048	0.2446	-0.0029
1.26	0.5072	0.2446	-0.00194
1.264	0.5066	0.2434	-0.00194
1.268	0.5066	0.2446	-0.00194
1.272	0.506	0.2446	-0.000968
1.276	0.506	0.244	-0.00194
1.28	0.5066	0.244	-0.0029
1.284	0.506	0.244	-0.000968
1.288	0.506	0.244	-0.00194
1.292	0.5066	0.2434	-0.0029
1.296	0.5072	0.244	-0.00194
1.3	0.506	0.2446	-0.00194
1.304	0.506	0.2434	-0.00194
1.308	0.5054	0.2452	-0.00194
1.312	0.5066	0.244	-0.00194
1.316	0.5054	0.244	-0.00194
1.32	0.506	0.244	-0.0029
1.324	0.5066	0.244	-0.00194
1.328	0.5066	0.2446	-0.00194
1.332	0.506	0.2446	-0.00194
1.336	0.506	0.2446	-0.000968
1.34	0.5072	0.2446	-0.00194
1.344	0.5072	0.2452	-0.0029
1.348	0.506	0.2446	-0.00194
1.352	0.5066	0.244	-0.000968
1.356	0.5054	0.244	-0.0029
1.36	0.506	0.2452	-0.00194
1.364	0.5066	0.244	-0.000968
1.368	0.506	0.2452	-0.00194
1.372	0.506	0.2446	-0.00387
1.376	0.506	0.2446	-0.00194
1.38	0.5054	0.244	-0.000968
1.384	0.506	0.2446	-0.00194
1.388	0.506	0.2452	-0.0029
1.392	0.5054	0.244	-0.00194
1.396	0.5066	0.2446	-0.0029
1.4	0.506	0.244	-0.00194
1.404	0.506	0.244	-0.0029
1.408	0.5066	0.2446	-0.00194
1.412	0.506	0.2446	-0.00194
1.416	0.5054	0.2446	-0.0029
1.42	0.5048	0.244	-0.000968
1.424	0.5066	0.2446	-0.00194
1.428	0.5072	0.2452	-0.00194
1.432	0.5066	0.2452	-0.00387
1.436	0.506	0.2446	-0.00194
1.44	0.5048	0.2446	-0.000968
1.444	0.506	0.2458	-0.0029
1.448	0.506	0.244	-0.00194
1.452	0.5066	0.244	-0.000968
1.456	0.5072	0.2452	-0.0029
1.46	0.5054	0.244	-0.00194
1.464	0.5054	0.2446	-0.00194
1.468	0.5054	0.2452	-0.00194
1.472	0.506	0.2446	-0.00194
1.476	0.5054	0.2452	-0.00194
1.48	0.5066	0.244	-0.0029
1.484	0.5066	0.2446	-0.00194
1.488	0.5054	0.244	-0.00194
1.492	0.506	0.2434	-0.00194
1.496	0.5066	0.2452	-0.00194
1.5	0.5054	0.2446	-0.000968
1.504	0.5066	0.2458	-0.000968
1.508	0.5066	0.2452	-0.0029
1.512	0.506	0.2458	-0.00387
1.516	0.506	0.2458	-0.0029
1.52	0.5066	0.244	-0.0029
1.524	0.5066	0.2458	-0.00194
1.528	0.506	0.2458	-0.000968
1.532	0.5066	0.244	-0.00387
1.536	0.5048	0.2452	-0.000968
1.54	0.5066	0.244	-0.0029
1.544	0.506	0.2458	-0.00194
1.548	0.506	0.2458	-0.0029
1.552	0.506	0.2446	-0.00194
1.556	0.506	0.2458	-0.0029
1.56	0.5054	0.2458	-0.0029
1.564	0.506	0.2458	-0.0029
1.568	0.5054	0.2446	-0.0029
1.572	0.5054	0.2458	-0.00387
1.576	0.506	0.2446	-0.00194
1.58	0.506	0.2446	-0.0029
1.584	0.5054	0.244	-0.00387
1.588	0.506	0.2452	-0.0029
1.592	0.5066	0.2446	-0.00194
1.596	0.5066	0.2452	-0.00387
1.6	0.506	0.2452	-0.0029
1.604	0.506	0.2452	-0.0029
1.608	0.5066	0.2458	-0.0029
1.612	0.5054	0.2446	-0.00194
1.616	0.506	0.2446	-0.00194
1.62	0.506	0.2446	-0.000968
1.624	0.506	0.2452	-0.00194
1.628	0.5066	0.2452	-0.00387
1.632	0.5054	0.2446	-0.0029
1.636	0.506	0.2446	-0.00194
1.64	0.506	0.2452	-0.000968
1.644	0.5054	0.2452	-0.00194
1.648	0.506	0.2446	-0.0029
1.652	0.5054	0.2452	-0.00387
1.656	0.506	0.2458	-0.00194
1.66	0.5072	0.2452	-0.00194
1.664	0.506	0.2446	-0.000968
1.668	0.5072	0.2458	-0.0029
1.672	0.5066	0.2452	-0.00194
1.676	0.506	0.2434	-0.000968
1.68	0.5066	0.2452	-0.0029
1.684	0.5054	0.2458	-0.00194
1.688	0.5054	0.2458	-0.0029
1.692	0.5072	0.2452	-0.00194
1.696	0.5072	0.2458	-0.00194
1.7	0.506	0.2452	-0.00387
1.704	0.506	0.2464	-0.000968
1.708	0.5066	0.2446	-0.0029
1.712	0.5072	0.2446	-0.0029
1.716	0.5054	0.2458	-0.0029
1.72	0.5066	0.2458	-0.00194
1.724	0.5066	0.2458	-0.0029
1.728	0.5066	0.2458	-0.0029
1.732	0.5066	0.2446	-0.00194
1.736	0.5078	0.2458	-0.00387
1.74	0.5054	0.2452	-0.00194
1.744	0.5066	0.2446	-0.00387
1.748	0.5066	0.2452	-0.00194
1.752	0.506	0.244	-0.00194
1.756	0.5066	0.2452	-0.0029
1.76	0.5054	0.2458	-0.00194
1.764	0.5072	0.2452	-0.00194
1.768	0.506	0.2452	-0.0029
1.772	0.5054	0.2446	-0.0029
1.776	0.5066	0.2446	-0.00194
1.78	0.5054	0.2452	-0.000968
1.784	0.5054	0.2446	-0.00194
1.788	0.5066	0.2446	-0.00194
1.792	0.506	0.244	-0.0029
1.796	0.5066	0.2458	-0.00194
1.8	0.506	0.2446	-0.00194
1.804	0.506	0.2452	-0.00194
1.808	0.506	0.2446	-0.0029
1.812	0.5072	0.2452	-0.000968
1.816	0.506	0.2446	-0.000968
1.82	0.506	0.2452	-0.00194
1.824	0.506	0.2446	-0.0029
1.828	0.506	0.2464	-0.0029
1.832	0.5054	0.2446	-0.00194
1.836	0.5066	0.2458	-0.000968
1.84	0.5066	0.2458	-0.00387
1.844	0.506	0.2458	-0.0029
1.848	0.5054	0.2452	-0.0029
1.852	0.5072	0.2446	-0.00194
1.856	0.506	0.2452	-0.0029
1.86	0.5066	0.2446	-0.0029
1.864	0.506	0.2458	-0.000968
1.868	0.5066	0.2446	-0.00194
1.872	0.5066	0.2452	-0.00194
1.876	0.5054	0.2446	-0.0029
1.88	0.5066	0.244	-0.00194
1.884	0.506	0.2452	-0.0029
1.888	0.5048	0.2458	-0.00194
1.892	0.506	0.2452	-0.00387
1.896	0.5066	0.2452	-0.0029
1.9	0.5066	0.2452	-0.00194
1.904	0.506	0.2458	-0.0029
1.908	0.506	0.2452	-0.0029
1.912	0.5066	0.2446	-0.0029
1.916	0.506	0.2458	-0.0029
1.92	0.5066	0.244	-0.0029
1.924	0.5054	0.2446	-0.00194
1.928	0.506	0.2452	-0.0029
1.932	0.506	0.2452	-0.00387
1.936	0.506	0.2452	-0.00387
1.94	0.5066	0.2446	-0.00387
1.944	0.506	0.2446	-0.0029
1.948	0.506	0.2452	-0.00194
1.952	0.5066	0.2464	-0.00387
1.956	0.5066	0.2446	-0.000968
1.96	0.5066	0.244	-0.0029
1.964	0.506	0.2452	-0.0029
1.968	0.5066	0.2446	-0.000968
1.972	0.5066	0.2452	-0.0029
1.976	0.5066	0.2452	-0.00387
1.98	0.5066	0.2452	-0.0029
1.984	0.506	0.2446	-0.00194
1.988	0.506	0.2458	-0.00194
1.992	0.506	0.2452	-0.0029
1.996	0.506	0.2446	-0.00194
2	0.5054	0.2446	-0.0029
2.004	0.506	0.2458	-0.00194
2.008	0.5066	0.2452	-0.0029
2.012	0.5054	0.2452	-0.0029
2.016	0.506	0.2446	-0.00194
2.02	0.5072	0.2452	-0.0029
2.024	0.5054	0.2452	-0.00194
2.028	0.506	0.2446	-0.00194
2.032	0.5066	0.2458	-0.0029
2.036	0.5066	0.2446	-0.000968
2.04	0.506	0.2458	-0.00194
2.044	0.5066	0.2446	-0.00194
2.048	0.506	0.2458	-0.000968
2.052	0.5066	0.2446	-0.00194
2.056	0.5066	0.2446	0
2.06	0.506	0.244	-0.000968
2.064	0.506	0.2452	-0.0029
2.068	0.5072	0.2446	-0.0029
2.072	0.506	0.2452	-0.00194
2.076	0.506	0.2446	-0.0029
2.08	0.5054	0.2452	-0.00387
2.084	0.5066	0.2452	-0.0029
2.088	0.5066	0.2446	-0.0029
2.092	0.5066	0.2446	-0.0029
2.096	0.5066	0.2446	-0.0029
2.1	0.506	0.2452	-0.00194
2.104	0.5066	0.2446	-0.0029
2.108	0.5066	0.2458	-0.0029
2.112	0.5066	0.2446	-0.00194
2.116	0.5066	0.2446	-0.00194
2.12	0.5066	0.2446	-0.0029
2.124	0.5054	0.2446	-0.0029
2.128	0.5072	0.2446	-0.00194
2.132	0.506	0.2452	-0.00194
2.136	0.506	0.2452	-0.00194
2.14	0.5066	0.2464	-0.0029
2.144	0.5054	0.2446	-0.00194
2.148	0.5066	0.2452	-0.00194
2.152	0.5066	0.2452	-0.0029
2.156	0.5054	0.2446	-0.0029
2.16	0.506	0.2452	-0.000968
2.164	0.5072	0.2452	-0.00194
2.168	0.5054	0.2458	-0.0029
2.172	0.5054	0.2452	-0.00194
2.176	0.5072	0.2446	-0.000968
2.18	0.5066	0.2446	-0.00387
2.184	0.5066	0.2446	-0.0029
2.188	0.5054	0.2452	-0.0029
2.192	0.5072	0.2446	0
2.196	0.506	0.2446	-0.00194
2.2	0.5066	0.2464	-0.0029
2.204	0.5066	0.2458	-0.0029
2.208	0.506	0.244	-0.00194
2.212	0.5066	0.244	-0.0029
2.216	0.5066	0.2458	-0.00194
2.22	0.5072	0.2446	-0.0029
2.224	0.506	0.2446	-0.00194
2.228	0.5066	0.2446	-0.0029
2.232	0.5054	0.2452	-0.0029
2.236	0.5054	0.2452	-0.0029
2.24	0.506	0.2452	-0.0029
2.244	0.5066	0.2452	-0.0029
2.248	0.5072	0.2458	-0.00194
2.252	0.506	0.2452	-0.00387
2.256	0.5054	0.2452	-0.0029
2.26	0.506	0.2446	-0.0029
2.264	0.5066	0.2446	-0.00194
2.268	0.506	0.2452	-0.0029
2.272	0.506	0.2458	-0.00194
2.276	0.506	0.2458	-0.0029
2.28	0.5054	0.2452	-0.00194
2.284	0.506	0.2446	-0.000968
2.288	0.506	0.2446	-0.00484
2.292	0.506	0.2458	-0.000968
2.296	0.506	0.2452	-0.0029
2.3	0.506	0.2452	-0.00194
2.304	0.5066	0.2452	-0.0029
2.308	0.5066	0.2452	-0.00194
2.312	0.506	0.2452	-0.00387
2.316	0.5054	0.2446	-0.0029
2.32	0.5072	0.244	-0.00387
2.324	0.506	0.2452	-0.00194
2.328	0.506	0.2452	-0.0029
2.332	0.506	0.2452	-0.00194
2.336	0.5066	0.2464	-0.0029
2.34	0.506	0.2452	-0.0029
2.344	0.5066	0.2446	-0.000968
2.348	0.5054	0.2446	-0.00194
2.352	0.506	0.2452	-0.00387
2.356	0.506	0.244	-0.0029
2.36	0.5072	0.2446	-0.00194
2.364	0.5066	0.244	-0.0029
2.368	0.5066	0.2452	-0.00194
2.372	0.5072	0.2458	-0.0029
2.376	0.506	0.2446	-0.0029
2.38	0.506	0.2446	-0.00387
2.384	0.5054	0.2458	-0.0029
2.388	0.5066	0.2458	-0.0029
2.392	0.5066	0.2446	-0.0029
2.396	0.5048	0.2458	-0.00194
2.4	0.5066	0.2446	-0.00194
2.404	0.5066	0.2458	-0.00194
2.408	0.506	0.2446	-0.00194
2.412	0.5066	0.2452	-0.0029
2.416	0.506	0.2452	-0.00194
2.42	0.506	0.2446	-0.000968
2.424	0.5054	0.2452	-0.00194
2.428	0.506	0.2452	-0.0029
2.432	0.5072	0.2458	-0.0029
2.436	0.5066	0.2452	-0.00194
2.44	0.5066	0.2452	-0.00194
2.444	0.5066	0.2452	-0.0029
2.448	0.5066	0.244	-0.0029
2.452	0.506	0.2458	-0.00194
2.456	0.5072	0.2452	-0.0029
2.46	0.5054	0.2452	-0.00194
2.464	0.5078	0.2452	-0.00387
2.468	0.5072	0.2458	-0.0029
2.472	0.5066	0.2446	-0.0029
2.476	0.5054	0.2452	-0.00387
2.48	0.5066	0.2452	-0.0029
2.484	0.506	0.2446	-0.0029
2.488	0.5066	0.2452	-0.00194
2.492	0.5072	0.2452	-0.000968
2.496	0.5066	0.244	-0.00194
2.5	0.5066	0.2458	-0.0029
2.504	0.5066	0.244	-0.00194
2.508	0.5066	0.2452	-0.00194
2.512	0.506	0.2452	-0.0029
2.516	0.506	0.2452	-0.0029
2.52	0.5066	0.2446	-0.00194
2.524	0.5066	0.2446	-0.0029
2.528	0.5066	0.244	-0.00194
2.532	0.5066	0.2452	-0.00387
2.536	0.5072	0.2446	-0.00387
2.54	0.506	0.2446	-0.000968
2.544	0.5078	0.2458	-0.00387
2.548	0.5072	0.2452	-0.000968
2.552	0.506	0.244	-0.0029
2.556	0.506	0.2446	-0.00387
2.56	0.5072	0.2458	-0.00194
2.564	0.5066	0.2452	-0.0029
2.568	0.5066	0.244	-0.00194
2.572	0.506	0.2452	-0.00194
2.576	0.5072	0.2458	-0.000968
2.58	0.5066	0.2452	-0.0029
2.584	0.506	0.2452	-0.0029
2.588	0.5066	0.2452	-0.0029
2.592	0.5054	0.2452	-0.000968
2.596	0.5066	0.2446	-0.00194
2.6	0.506	0.2446	-0.0029
2.604	0.5066	0.2458	-0.000968
2.608	0.5066	0.2452	-0.00194
2.612	0.5066	0.2446	-0.00194
2.616	0.506	0.2452	-0.00194
2.62	0.506	0.2452	-0.00194
2.624	0.5066	0.2452	-0.0029
2.628	0.5066	0.2452	-0.00194
2.632	0.506	0.2446	-0.0029
2.636	0.506	0.2452	-0.00194
2.64	0.506	0.244	-0.0029
2.644	0.5066	0.2452	-0.00194
2.648	0.5066	0.2452	-0.00194
2.652	0.5066	0.2458	-0.00387
2.656	0.5066	0.2446	-0.0029
2.66	0.5066	0.2452	-0.00194
2.664	0.506	0.2446	-0.000968
2.668	0.506	0.2446	-0.00194
2.672	0.5066	0.2446	-0.0029
2.676	0.5048	0.2446	-0.000968
2.68	0.506	0.2452	-0.0029
2.684	0.506	0.2446	-0.00194
2.688	0.506	0.2452	-0.00194
2.692	0.506	0.2446	-0.0029
2.696	0.506	0.2458	-0.00387
2.7	0.5054	0.2446	-0.00387
2.704	0.506	0.2458	-0.0029
2.708	0.506	0.2458	-0.00194
2.712	0.5072	0.244	-0.00194
2.716	0.5072	0.2446	-0.0029
2.72	0.506	0.2458	-0.00194
2.724	0.506	0.2452	-0.0029
2.728	0.506	0.2446	-0.0029
2.732	0.506	0.2446	-0.0029
2.736	0.506	0.2446	-0.00194
2.74	0.506	0.2446	-0.00484
2.744	0.506	0.2446	-0.0029
2.748	0.506	0.244	-0.000968
2.752	0.506	0.2452	-0.0029
2.756	0.506	0.244	0
2.76	0.506	0.2446	-0.0029
2.764	0.506	0.244	-0.00194
2.768	0.5066	0.244	-0.000968
2.772	0.506	0.2302	-0.04162
2.776	2.4326	0.088	-0.09486
2.78	0.4916	0.2464	-0.000968
2.784	0.4574	0.2488	0.000968
2.788	0.458	0.2506	-0.000968
2.792	0.4586	0.2494	0
2.796	0.4592	0.2506	-0.0029
2.8	0.4958	0.2458	-0.000968
2.804	0.506	0.2464	0
2.808	0.5072	0.2446	-0.00387
2.812	0.5066	0.2446	-0.00387
2.816	0.506	0.247	-0.000968
2.82	0.5066	0.2458	-0.00194
2.824	0.5072	0.2458	-0.0029
2.828	0.5066	0.2458	-0.00194
2.832	0.506	0.2464	-0.000968
2.836	0.5072	0.2452	-0.0029
2.84	0.506	0.2452	-0.0029
2.844	0.506	0.2458	-0.00387
2.848	0.5066	0.2452	-0.00387
2.852	0.506	0.2452	-0.0029
2.856	0.506	0.2452	-0.0029
2.86	0.506	0.2452	-0.0029
2.864	0.5066	0.2458	-0.00194
2.868	0.5066	0.2458	-0.0029
2.872	0.5066	0.2464	-0.0029
2.876	0.506	0.2458	-0.00194
2.88	0.506	0.2452	-0.0029
2.884	0.5066	0.2458	-0.00194
2.888	0.5066	0.2464	-0.0029
2.892	0.5054	0.2458	-0.0029
2.896	0.506	0.2452	-0.00194
2.9	0.506	0.2452	-0.0029
2.904	0.506	0.2446	-0.00194
2.908	0.506	0.2452	-0.0029
2.912	0.506	0.2458	-0.0029
2.916	0.5078	0.2452	-0.00194
2.92	0.5066	0.2452	-0.0029
2.924	0.5066	0.2464	-0.0029
2.928	0.5066	0.2452	-0.0029
2.932	0.5066	0.2446	-0.00387
2.936	0.5066	0.2464	-0.00194
2.94	0.5054	0.2446	-0.00194
2.944	0.506	0.2452	-0.00194
2.948	0.506	0.2452	-0.0029
2.952	0.5066	0.2446	-0.00194
2.956	0.5066	0.2458	-0.000968
2.96	0.5072	0.2458	-0.0029
2.964	0.5072	0.2446	-0.00194
2.968	0.5066	0.2446	-0.00194
2.972	0.506	0.2458	-0.0029
2.976	0.5072	0.2446	-0.00194
2.98	0.5072	0.2446	-0.0029
2.984	0.5072	0.2446	-0.00194
2.988	0.5078	0.2446	-0.00194
2.992	0.5066	0.2458	-0.0029
2.996	0.5066	0.2464	-0.00194
3	0.5072	0.2452	-0.00387
3.004	0.5072	0.2452	-0.0029
3.008	0.5066	0.2446	-0.00194
3.012	0.506	0.2452	-0.0029
3.016	0.5066	0.2452	-0.0029
3.02	0.506	0.2446	-0.0029
3.024	0.5066	0.2446	-0.00194
3.028	0.5066	0.2446	-0.0029
3.032	0.5072	0.2452	-0.00387
3.036	0.5066	0.244	-0.00194
3.04	0.5078	0.2452	-0.00387
3.044	0.5066	0.2458	-0.00194
3.048	0.5072	0.2452	-0.0029
3.052	0.5072	0.2446	-0.0029
3.056	0.5072	0.2458	-0.0029
3.06	0.5078	0.2452	-0.00194
3.064	0.5054	0.2452	-0.00194
3.068	0.5066	0.2446	-0.0029
3.072	0.506	0.2452	-0.0029
3.076	0.5072	0.2446	-0.00194
3.08	0.5054	0.2458	-0.0029
3.084	0.5054	0.2464	-0.00194
3.088	0.506	0.2452	-0.00387
3.092	0.5066	0.2452	-0.0029
3.096	0.5066	0.2452	-0.00194
3.1	0.5066	0.2446	-0.000968
3.104	0.5072	0.2452	-0.00194
3.108	0.5066	0.2446	-0.00194
3.112	0.506	0.2452	0
3.116	0.5072	0.2446	-0.00194
3.12	0.5066	0.244	-0.00194
3.124	0.5054	0.2458	-0.0029
3.128	0.5066	0.2452	-0.00194
3.132	0.5066	0.2458	-0.0029
3.136	0.5066	0.2452	-0.0029
3.14	0.5072	0.2452	-0.00194
3.144	0.5066	0.2446	-0.0029
3.148	0.5066	0.2452	-0.0029
3.152	0.5066	0.2446	-0.0029
3.156	0.5066	0.2446	-0.00194
3.16	0.5072	0.2446	-0.0029
3.164	0.506	0.2452	-0.0029
3.168	0.5066	0.2458	-0.00387
3.172	0.506	0.2452	-0.0029
3.176	0.5066	0.2458	-0.000968
3.18	0.506	0.2452	-0.00387
3.184	0.506	0.2446	-0.000968
3.188	0.5066	0.2446	-0.00194
3.192	0.5066	0.2458	-0.0029
3.196	0.506	0.2458	-0.000968
3.2	0.5072	0.2452	-0.00194
3.204	0.5072	0.2452	-0.00194
3.208	0.5072	0.2452	-0.00194
3.212	0.506	0.2458	-0.00194
3.216	0.5078	0.2464	-0.0029
3.22	0.5066	0.2446	-0.00194
3.224	0.5078	0.2446	-0.00387
3.228	0.5066	0.2452	-0.00194
3.232	0.5054	0.2452	-0.00194
3.236	0.5054	0.2452	-0.0029
3.24	0.506	0.244	-0.00194
3.244	0.5066	0.2446	-0.0029
3.248	0.5066	0.2446	-0.00194
3.252	0.5066	0.2458	-0.00194
3.256	0.506	0.2452	-0.00194
3.26	0.5066	0.2452	-0.000968
3.264	0.5072	0.2446	-0.00194
3.268	0.506	0.2452	-0.00194
3.272	0.506	0.2446	-0.00194
3.276	0.506	0.2458	-0.0029
3.28	0.5066	0.2452	-0.0029
3.284	0.5066	0.2452	-0.000968
3.288	0.506	0.2452	-0.000968
3.292	0.5066	0.2452	-0.0029
3.296	0.5066	0.2458	-0.00194
3.3	0.5066	0.2452	-0.00194
3.304	0.506	0.2452	-0.0029
3.308	0.5066	0.2452	-0.00194
3.312	0.5072	0.2458	-0.00194
3.316	0.506	0.2452	-0.0029
3.32	0.5066	0.2446	-0.0029
3.324	0.5066	0.2452	-0.00194
3.328	0.5072	0.2446	-0.0029
3.332	0.5066	0.2446	-0.00194
3.336	0.5066	0.2452	-0.00194
3.34	0.5066	0.2446	-0.0029
3.344	0.5078	0.2452	-0.00194
3.348	0.5066	0.2452	-0.00194
3.352	0.5066	0.2446	-0.00194
3.356	0.5072	0.2452	-0.0029
3.36	0.506	0.2446	-0.00387
3.364	0.5066	0.2452	-0.0029
3.368	0.5066	0.2464	-0.000968
3.372	0.5066	0.2458	-0.00387
3.376	0.5072	0.2452	-0.0029
3.38	0.5066	0.2452	-0.0029
3.384	0.5066	0.2452	-0.000968
3.388	0.506	0.2446	-0.0029
3.392	0.5066	0.2452	-0.000968
3.396	0.506	0.2446	-0.00194
3.4	0.5066	0.244	-0.00194
3.404	0.5066	0.2446	-0.00194
3.408	0.5072	0.2446	-0.0029
3.412	0.506	0.2452	-0.0029
3.416	0.506	0.2446	-0.00194
3.42	0.506	0.2446	-0.00194
3.424	0.5066	0.2452	-0.0029
3.428	0.506	0.2446	-0.00194
3.432	0.5066	0.2446	-0.0029
3.436	0.5066	0.244	-0.00194
3.44	0.506	0.2458	-0.0029
3.444	0.506	0.2458	-0.00194
3.448	0.506	0.2452	0
3.452	0.5066	0.2452	-0.000968
3.456	0.506	0.2458	-0.00194
3.46	0.5054	0.2452	-0.000968
3.464	0.5066	0.2452	-0.0029
3.468	0.5066	0.2446	-0.00484
3.472	0.5066	0.2446	-0.00194
3.476	0.5054	0.2446	-0.000968
3.48	0.506	0.2452	-0.00387
3.484	0.5066	0.2452	-0.00194
3.488	0.5066	0.2446	-0.000968
3.492	0.5072	0.2446	-0.00194
3.496	0.5066	0.2452	-0.0029
3.5	0.506	0.2452	-0.000968
3.504	0.506	0.2452	-0.0029
3.508	0.5054	0.2452	-0.00194
3.512	0.5054	0.2458	-0.00194
3.516	0.5072	0.244	-0.00387
3.52	0.5078	0.2446	-0.00387
3.524	0.5066	0.244	-0.0029
3.528	0.5066	0.2452	-0.0029
3.532	0.5066	0.2446	-0.0029
3.536	0.5072	0.2452	-0.0029
3.54	0.506	0.2452	-0.000968
3.544	0.5066	0.244	-0.00194
3.548	0.5066	0.2446	-0.0029
3.552	0.5066	0.2446	-0.00194
3.556	0.506	0.2464	-0.0029
3.56	0.506	0.2446	-0.0029
3.564	0.506	0.2452	-0.00194
3.568	0.5054	0.2446	-0.00194
3.572	0.5066	0.2458	-0.0029
3.576	0.5072	0.2452	-0.0029
3.58	0.5078	0.2446	-0.00194
3.584	0.506	0.2446	-0.000968
3.588	0.5066	0.2458	-0.0029
3.592	0.506	0.2446	-0.00194
3.596	0.506	0.2452	-0.00194
3.6	0.5066	0.244	-0.0029
3.604	0.5066	0.2446	-0.0029
3.608	0.5072	0.2452	-0.00194
3.612	0.5054	0.2446	-0.00387
3.616	0.5066	0.2452	-0.0029
3.62	0.506	0.2446	-0.00387
3.624	0.506	0.2452	-0.0029
3.628	0.506	0.2446	-0.00194
3.632	0.5066	0.244	-0.00194
3.636	0.5066	0.2458	-0.00194
3.64	0.5066	0.2446	-0.0029
3.644	0.506	0.2452	-0.0029
3.648	0.5054	0.2452	-0.000968
3.652	0.506	0.2446	-0.00387
3.656	0.506	0.2452	-0.00387
3.66	0.506	0.2452	0
3.664	0.506	0.2452	-0.00194
3.668	0.5072	0.2446	-0.00194
3.672	0.5066	0.2452	-0.000968
3.676	0.5054	0.244	-0.000968
3.68	0.5066	0.2452	-0.00194
3.684	0.5066	0.2458	-0.00194
3.688	0.5054	0.244	-0.00194
3.692	0.506	0.2446	-0.0029
3.696	0.506	0.2446	-0.00387
3.7	0.5066	0.2458	-0.00194
3.704	0.506	0.2446	-0.00194
3.708	0.5066	0.2446	-0.000968
3.712	0.506	0.2446	-0.0029
3.716	0.506	0.2446	-0.00387
3.72	0.506	0.2452	-0.00194
3.724	0.5054	0.2446	-0.0029
3.728	0.506	0.244	-0.00194
3.732	0.5072	0.2446	-0.00194
3.736	0.506	0.2446	-0.0029
3.74	0.5066	0.2446	-0.00194
3.744	0.5066	0.2446	-0.0029
3.748	0.5066	0.2446	-0.00194
3.752	0.5072	0.244	-0.000968
3.756	0.5072	0.2452	-0.00194
3.76	0.5072	0.2446	-0.000968
3.764	0.506	0.2446	-0.00194
3.768	0.5066	0.2446	-0.00194
3.772	0.506	0.2452	-0.000968
3.776	0.5066	0.2434	-0.0029
3.78	0.5066	0.2452	-0.00194
3.784	0.5066	0.2452	-0.0029
3.788	0.5066	0.2452	-0.00194
3.792	0.5066	0.2446	-0.00194
3.796	0.5072	0.2446	-0.0029
3.8	0.5066	0.2446	-0.0029
3.804	0.506	0.2446	-0.00194
3.808	0.5066	0.2446	-0.00194
3.812	0.506	0.244	0
3.816	0.5054	0.244	-0.000968
3.82	0.5066	0.244	-0.0029
3.824	0.506	0.2446	-0.00194
3.828	0.5066	0.2434	-0.0029
3.832	0.506	0.244	-0.000968
3.836	0.506	0.244	-0.000968
3.84	0.506	0.2434	-0.00194
3.844	0.506	0.2452	-0.00194
3.848	0.5072	0.2446	-0.00194
3.852	0.5066	0.2434	-0.00194
3.856	0.506	0.244	-0.000968
3.86	0.5072	0.244	-0.00194
3.864	0.506	0.2446	-0.000968
3.868	0.5066	0.244	-0.000968
3.872	0.5066	0.2434	-0.000968
3.876	0.5066	0.244	-0.00194
3.88	0.5066	0.2446	-0.00194
3.884	0.506	0.2434	-0.0029
3.888	0.506	0.2452	-0.0029
3.892	0.506	0.2434	-0.000968
3.896	0.5066	0.244	-0.000968
3.9	0.5066	0.244	-0.000968
3.904	0.506	0.2446	-0.0029
3.908	0.506	0.244	-0.000968
3.912	0.5054	0.2446	-0.000968
3.916	0.5066	0.2452	-0.00194
3.92	0.506	0.244	-0.000968
3.924	0.506	0.244	-0.0029
3.928	0.5066	0.244	-0.0029
3.932	0.5066	0.244	-0.000968
3.936	0.5054	0.244	-0.0029
3.94	0.5054	0.244	-0.00194
3.944	0.506	0.2434	-0.00194
3.948	0.506	0.244	-0.0029
3.952	0.506	0.2452	-0.00194
3.956	0.506	0.2446	-0.0029
3.96	0.5066	0.2446	-0.00194
3.964	0.5066	0.2452	-0.00194
3.968	0.506	0.244	-0.000968
3.972	0.5048	0.2434	-0.00194
3.976	0.5054	0.2446	-0.00194
3.98	0.506	0.244	-0.000968
3.984	0.5048	0.2428	-0.00194
3.988	0.5048	0.244	-0.00194
3.992	0.5054	0.2434	-0.000968
3.996	0.5054	0.244	-0.000968
4	0.5054	0.2428	0
4.004	0.5054	0.2434	0
4.008	0.506	0.244	-0.000968
4.012	0.5042	0.2434	-0.0029
4.016	0.5048	0.244	-0.000968
4.02	0.5054	0.2428	-0.0029
4.024	0.5054	0.2446	-0.000968
4.028	0.5048	0.2446	0
4.032	0.5054	0.2434	-0.00194
4.036	0.5048	0.244	-0.00194
4.04	0.5042	0.244	-0.0029
4.044	0.5054	0.2434	0
4.048	0.5048	0.244	0
4.052	0.5048	0.244	-0.00194
4.056	0.5036	0.2434	-0.00194
4.06	0.5048	0.244	-0.000968
4.064	0.5048	0.2428	-0.00194
4.068	0.5036	0.2434	-0.000968
4.072	0.5048	0.2434	-0.0029
4.076	0.5036	0.2434	-0.00194
4.08	0.5048	0.2434	-0.0029
4.084	0.5048	0.2428	0
4.088	0.5042	0.2428	-0.0029
4.092	0.5048	0.2434	0
4.096	0.5036	0.2428	-0.000968
4.1	0.5042	0.2434	-0.00194
4.104	0.503	0.2428	0.000968
4.108	0.503	0.2428	-0.00194
4.112	0.5036	0.2434	-0.0029
4.116	0.5036	0.2428	-0.00194
4.12	0.5042	0.2434	-0.00194
4.124	0.5036	0.2422	0
4.128	0.5036	0.2422	0
4.132	0.503	0.2434	-0.000968
4.136	0.5036	0.2422	-0.000968
4.14	0.5042	0.2422	0
4.144	0.5036	0.2422	-0.00194
4.148	0.5036	0.2422	-0.00194
4.152	0.5036	0.2422	-0.00194
4.156	0.5024	0.2422	-0.000968
4.16	0.503	0.2422	0
4.164	0.5036	0.2416	-0.000968
4.168	0.5024	0.2404	0
4.172	0.5012	0.2404	0.000968
4.176	0.5012	0.241	0
4.18	0.5012	0.241	-0.000968
4.184	0.5024	0.2404	-0.000968
4.188	0.5006	0.2404	0.000968
4.192	0.5012	0.2404	-0.00194
4.196	0.5012	0.2416	-0.000968
4.2	0.5006	0.2398	-0.00194
4.204	0.5012	0.241	0.000968
4.208	0.5006	0.241	-0.000968
4.212	0.5006	0.2404	-0.0029
4.216	0.5018	0.241	0
4.22	0.4994	0.2398	-0.0029
4.224	0.5012	0.2398	0.000968
4.228	0.5	0.2398	-0.000968
4.232	0.5	0.241	-0.00194
4.236	0.5012	0.241	-0.00194
4.24	0.5	0.241	-0.0029
4.244	0.5	0.2398	-0.0029
4.248	0.5	0.2398	-0.00194
4.252	0.5	0.241	-0.000968
4.256	0.5006	0.2398	-0.0029
4.26	0.5006	0.241	-0.00194
4.264	0.5006	0.2404	-0.00194
4.268	0.5012	0.2404	-0.00387
4.272	0.4994	0.2404	-0.0029
4.276	0.5	0.241	-0.000968
4.28	0.5006	0.2404	-0.0029
4.284	0.5006	0.2404	-0.0029
4.288	0.5	0.241	-0.0029
4.292	0.5	0.2404	-0.00387
4.296	0.5	0.2398	-0.0029
4.3	0.5006	0.2398	-0.00387
4.304	0.4994	0.2398	-0.0029
4.308	0.5006	0.2398	-0.0029
4.312	0.5	0.2398	-0.000968
4.316	0.5006	0.2404	-0.000968
4.32	0.5	0.2398	-0.00194
4.324	0.5	0.2404	-0.00194
4.328	0.5006	0.2392	-0.0029
4.332	0.4994	0.2404	-0.0029
4.336	0.4994	0.241	-0.0029
4.34	0.4994	0.2404	-0.0029
4.344	0.5006	0.2398	-0.00194
4.348	0.5	0.2398	-0.0029
4.352	0.4994	0.2404	-0.0029
4.356	0.5	0.241	-0.00194
4.36	0.5006	0.2404	-0.00387
4.364	0.5	0.2404	-0.0029
4.368	0.5006	0.2404	-0.00194
4.372	0.4994	0.2404	-0.0029
4.376	0.5006	0.241	-0.00194
4.38	0.5	0.2404	-0.00194
4.384	0.5	0.2404	-0.0029
4.388	0.4994	0.2398	-0.0029
4.392	0.5	0.2404	-0.00194
4.396	0.5	0.241	-0.0029
4.4	0.5	0.2398	-0.0029
4.404	0.4988	0.2398	-0.00194
4.408	0.5	0.2404	-0.000968
4.412	0.5	0.2404	-0.00194
4.416	0.5	0.2404	-0.0029
4.42	0.5006	0.241	-0.00194
4.424	0.5	0.2404	-0.0029
4.428	0.5006	0.241	-0.0029
4.432	0.5	0.241	-0.000968
4.436	0.5	0.241	-0.00387
4.44	0.5006	0.2404	-0.00194
4.444	0.5	0.2398	-0.000968
4.448	0.5006	0.241	-0.000968
4.452	0.5012	0.2398	-0.00194
4.456	0.5	0.2398	-0.0029
4.46	0.5012	0.2398	-0.0029
4.464	0.5006	0.2404	-0.0029
4.468	0.5006	0.2398	-0.0029
4.472	0.5012	0.2404	-0.000968
4.476	0.5012	0.2392	-0.00387
4.48	0.5006	0.2404	-0.00194
4.484	0.5012	0.2398	-0.0029
4.488	0.5012	0.2404	-0.000968
4.492	0.5012	0.241	-0.00194
4.496	0.5006	0.2398	-0.0029
4.5	0.5012	0.2392	-0.000968
4.504	0.5012	0.2416	-0.0029
4.508	0.5	0.2398	-0.000968
4.512	0.5012	0.2398	-0.0029
4.516	0.5006	0.241	-0.00194
4.52	0.5012	0.2404	-0.00194
4.524	0.5012	0.2404	-0.000968
4.528	0.5012	0.2398	-0.00194
4.532	0.5018	0.2392	-0.000968
4.536	0.5012	0.2398	-0.00194
4.54	0.5018	0.241	-0.00387
4.544	0.5012	0.2398	-0.000968
4.548	0.5006	0.2398	0
4.552	0.5024	0.2416	-0.000968
4.556	0.5018	0.2404	-0.000968
4.56	0.5012	0.2422	-0.00194
4.564	0.5012	0.241	-0.00194
4.568	0.5024	0.2416	-0.00194
4.572	0.503	0.2404	-0.00194
4.576	0.5024	0.2422	-0.000968
4.58	0.5036	0.2428	-0.0029
4.584	0.5042	0.2416	-0.00194
4.588	0.5036	0.2422	0
4.592	0.5036	0.2428	-0.00194
4.596	0.5018	0.2416	-0.0029
4.6	0.5024	0.2428	-0.0029
4.604	0.503	0.2416	-0.000968
4.608	0.503	0.241	-0.0029
4.612	0.503	0.241	-0.000968
4.616	0.5024	0.241	-0.00194
4.62	0.5024	0.241	0
4.624	0.5024	0.241	0
4.628	0.5024	0.2422	0
4.632	0.5036	0.2422	-0.00194
4.636	0.5024	0.2422	-0.0029
4.64	0.5036	0.2422	-0.00194
4.644	0.5036	0.2422	-0.00194
4.648	0.5042	0.2428	-0.00194
4.652	0.5036	0.2428	-0.0029
4.656	0.503	0.244	-0.000968
4.66	0.5042	0.2422	-0.0029
4.664	0.5042	0.2428	-0.000968
4.668	0.5036	0.2434	-0.00194
4.672	0.503	0.2434	-0.00194
4.676	0.5048	0.2428	-0.000968
4.68	0.5036	0.2422	-0.00194
4.684	0.503	0.2428	-0.00194
4.688	0.5036	0.2422	-0.000968
4.692	0.503	0.2434	-0.000968
4.696	0.503	0.2434	-0.00194
4.7	0.5048	0.2434	-0.000968
4.704	0.503	0.2428	-0.000968
4.708	0.5042	0.2422	-0.00194
4.712	0.503	0.2434	0
4.716	0.503	0.2422	-0.000968
4.72	0.5036	0.2428	0
4.724	0.5042	0.2428	-0.0029
4.728	0.5042	0.2434	-0.00194
4.732	0.5042	0.2434	-0.00194
4.736	0.5036	0.2434	-0.000968
4.74	0.5048	0.2446	-0.000968
4.744	0.5036	0.2428	-0.00194
4.748	0.5042	0.2434	-0.000968
4.752	0.5036	0.2434	-0.0029
4.756	0.5042	0.2434	-0.000968
4.76	0.503	0.2428	-0.000968
4.764	0.5024	0.2428	0
4.768	0.5042	0.2428	-0.00194
4.772	0.5036	0.244	-0.00194
4.776	0.503	0.2422	-0.000968
4.78	0.5042	0.244	-0.000968
4.784	0.5048	0.2428	-0.000968
4.788	0.5036	0.2428	-0.000968
4.792	0.5036	0.2428	-0.00194
4.796	0.5036	0.2428	-0.00194
4.8	0.5048	0.2428	-0.000968
4.804	0.5048	0.2428	0
4.808	0.503	0.2434	0.000968
4.812	0.5042	0.2428	-0.00194
4.816	0.5042	0.2434	-0.00194
4.82	0.5036	0.2428	-0.000968
4.824	0.5042	0.2422	-0.000968
4.828	0.503	0.244	-0.000968
4.832	0.5048	0.2428	-0.000968
4.836	0.5042	0.2434	-0.00194
4.84	0.5042	0.2428	-0.000968
4.844	0.503	0.2434	-0.000968
4.848	0.5054	0.2434	0
4.852	0.5048	0.2434	-0.000968
4.856	0.5036	0.2428	-0.000968
4.86	0.5042	0.2428	-0.00194
4.864	0.5042	0.2428	0.000968
4.868	0.5042	0.2428	-0.000968
4.872	0.5048	0.2434	0
4.876	0.5042	0.2428	-0.000968
4.88	0.5042	0.2428	0
4.884	0.5042	0.2434	-0.000968
4.888	0.5048	0.2428	0
4.892	0.5048	0.2428	-0.000968
4.896	0.5048	0.2428	0
4.9	0.5048	0.2434	-0.000968
4.904	0.5054	0.2428	0
4.908	0.5036	0.2434	-0.000968
4.912	0.5042	0.244	-0.000968
4.916	0.5042	0.2434	0
4.92	0.5048	0.2428	0
4.924	0.5042	0.2416	0
4.928	0.5042	0.2428	-0.000968
4.932	0.5054	0.244	-0.000968
4.936	0.5048	0.2428	-0.000968
4.94	0.5048	0.2428	-0.000968
4.944	0.5042	0.2422	0.000968
4.948	0.5054	0.2434	-0.000968
4.952	0.5048	0.2434	-0.000968
4.956	0.5048	0.2428	-0.0029
4.96	0.5042	0.2428	0
4.964	0.5054	0.2428	-0.000968
4.968	0.5048	0.244	-0.000968
4.972	0.506	0.2422	-0.00194
4.976	0.5054	0.2422	-0.000968
4.98	0.5066	0.2422	-0.000968
4.984	0.5048	0.2428	-0.000968
4.988	0.506	0.2428	-0.000968
4.992	0.5054	0.244	-0.000968
4.996	0.5042	0.2452	-0.00194
5	0.5066	0.244	-0.00194
5.004	0.5054	0.244	-0.000968
5.008	0.5054	0.244	-0.000968
5.012	0.5048	0.244	-0.000968
5.016	0.5042	0.2446	-0.000968
5.02	0.5048	0.244	0.000968
5.024	0.5054	0.244	-0.000968
5.028	0.5054	0.2434	0
5.032	0.506	0.2428	0
5.036	0.5054	0.2434	-0.00194
5.04	0.506	0.2428	-0.00194
5.044	0.5048	0.2434	-0.00194
5.048	0.506	0.244	-0.000968
5.052	0.506	0.2434	-0.000968
5.056	0.506	0.2434	-0.00194
5.06	0.5048	0.2446	-0.00194
5.064	0.506	0.244	-0.000968
5.068	0.506	0.2452	-0.0029
5.072	0.506	0.2446	-0.0029
5.076	0.506	0.2434	-0.000968
5.08	0.5054	0.244	-0.00194
5.084	0.5054	0.244	-0.0029
5.088	0.506	0.244	-0.000968
5.092	0.506	0.244	-0.00194
5.096	0.5066	0.2452	-0.000968
5.1	0.5054	0.2434	-0.00194
5.104	0.5054	0.244	-0.000968
5.108	0.506	0.2428	-0.000968
5.112	0.506	0.244	0
5.116	0.5054	0.244	0
5.12	0.5054	0.244	-0.00194
5.124	0.5054	0.244	0.000968
5.128	0.506	0.244	-0.000968
5.132	0.5066	0.2434	-0.000968
5.136	0.506	0.2422	-0.00194
5.14	0.5048	0.2434	-0.00194
5.144	0.5054	0.2434	0
5.148	0.506	0.2422	-0.00194
5.152	0.5054	0.2428	-0.000968
5.156	0.5054	0.2434	-0.000968
5.16	0.506	0.2446	-0.0029
5.164	0.5066	0.244	-0.00194
5.168	0.5072	0.2434	0
5.172	0.5066	0.2446	-0.00194
5.176	0.5066	0.244	-0.00194
5.18	0.506	0.244	-0.000968
5.184	0.5054	0.244	-0.000968
5.188	0.506	0.2428	0
5.192	0.5054	0.244	-0.00194
5.196	0.5066	0.2428	-0.00194
5.2	0.5072	0.244	-0.00194
5.204	0.506	0.244	-0.00194
5.208	0.5066	0.2434	-0.000968
5.212	0.5054	0.2446	-0.00194
5.216	0.506	0.244	-0.00194
5.22	0.5066	0.244	-0.00194
5.224	0.5066	0.2452	-0.00194
5.228	0.5066	0.244	-0.00194
5.232	0.506	0.2446	-0.00194
5.236	0.506	0.2452	-0.00194
5.24	0.5066	0.2452	-0.0029
5.244	0.5066	0.2446	-0.0029
5.248	0.5054	0.2446	-0.00194
5.252	0.5066	0.2458	-0.00194
5.256	0.506	0.244	-0.0029
5.26	0.5048	0.244	-0.00194
5.264	0.5066	0.2446	-0.0029
5.268	0.5072	0.2434	-0.00194
5.272	0.506	0.244	-0.00387
5.276	0.5066	0.244	-0.000968
5.28	0.506	0.244	-0.00194
5.284	0.506	0.2446	-0.00194
5.288	0.506	0.2428	-0.0029
5.292	0.5066	0.2446	-0.00194
5.296	0.506	0.2446	-0.000968
5.3	0.5066	0.244	-0.0029
5.304	0.5072	0.244	-0.00194
5.308	0.506	0.2434	-0.00194
5.312	0.5066	0.2446	-0.0029
5.316	0.5066	0.2446	-0.00194
5.32	0.5066	0.2446	-0.00194
5.324	0.506	0.2434	-0.00194
5.328	0.5066	0.2434	-0.000968
5.332	0.5066	0.244	-0.0029
5.336	0.5066	0.2434	-0.0029
5.34	0.5066	0.2446	-0.000968
5.344	0.506	0.2434	-0.00194
5.348	0.506	0.2446	-0.0029
5.352	0.506	0.2446	-0.00194
5.356	0.5066	0.2446	-0.0029
5.36	0.506	0.244	-0.00194
5.364	0.5072	0.2446	-0.00194
5.368	0.506	0.2446	-0.0029
5.372	0.5066	0.244	-0.00194
5.376	0.5066	0.2452	-0.00387
5.38	0.5066	0.2446	-0.00194
5.384	0.506	0.2446	-0.00194
5.388	0.5066	0.2452	-0.0029
5.392	0.5066	0.244	-0.00387
5.396	0.5066	0.2446	-0.00194
5.4	0.5066	0.2452	-0.00194
5.404	0.5066	0.244	-0.00387
5.408	0.5072	0.244	-0.00387
5.412	0.506	0.2452	-0.00387
5.416	0.506	0.2452	-0.00194
5.42	0.5072	0.2446	-0.0029
5.424	0.5066	0.2446	-0.00194
5.428	0.5072	0.2452	-0.00387
5.432	0.5066	0.2446	-0.00194
5.436	0.506	0.2452	-0.00387
5.44	0.5066	0.2452	-0.00194
5.444	0.5066	0.2452	-0.00194
5.448	0.5066	0.2446	-0.00194
5.452	0.506	0.2464	-0.00194
5.456	0.506	0.2446	-0.00387
5.46	0.5066	0.2434	-0.00194
5.464	0.5066	0.244	-0.00387
5.468	0.5042	0.2452	-0.00194
5.472	0.506	0.2446	-0.0029
5.476	0.5066	0.2452	-0.0029
5.48	0.5072	0.2452	-0.000968
5.484	0.5066	0.2452	-0.00387
5.488	0.5054	0.2446	-0.0029
5.492	0.5066	0.2446	-0.00194
5.496	0.5066	0.2452	-0.00194
5.5	0.506	0.2458	-0.00194
5.504	0.5054	0.2458	-0.0029
5.508	0.5066	0.2452	-0.00194
5.512	0.5054	0.2446	-0.00387
5.516	0.5066	0.2452	-0.0029
5.52	0.5066	0.2464	-0.0029
5.524	0.506	0.2458	-0.00387
5.528	0.506	0.244	-0.0029
5.532	0.5066	0.2452	-0.00194
5.536	0.5066	0.2446	-0.00387
5.54	0.5072	0.2452	-0.00387
5.544	0.506	0.2464	-0.0029
5.548	0.506	0.2452	-0.00194
5.552	0.506	0.2452	-0.0029
5.556	0.5072	0.2452	-0.0029
5.56	0.506	0.2452	-0.00194
5.564	0.506	0.2446	-0.0029
5.568	0.506	0.2452	-0.0029
5.572	0.506	0.2452	-0.000968
5.576	0.5066	0.2446	-0.00194
5.58	0.506	0.2458	-0.00484
5.584	0.5072	0.2452	-0.0029
5.588	0.5072	0.2458	-0.00484
5.592	0.506	0.2452	-0.00387
5.596	0.5066	0.2452	-0.00387
5.6	0.506	0.2452	-0.00194
5.604	0.5054	0.2446	-0.0029
5.608	0.5066	0.2458	-0.00387
5.612	0.506	0.2464	-0.0029
5.616	0.5066	0.2458	-0.0029
5.62	0.506	0.2458	-0.00194
5.624	0.5066	0.2452	-0.000968
5.628	0.506	0.2452	-0.0029
5.632	0.5066	0.2458	-0.00387
5.636	0.5072	0.2452	-0.00194
5.64	0.506	0.2452	-0.0029
5.644	0.5066	0.2458	-0.000968
5.648	0.5054	0.2458	-0.00387
5.652	0.5072	0.2458	-0.0029
5.656	0.5066	0.2452	-0.0029
5.66	0.5066	0.2458	-0.00387
5.664	0.506	0.2446	-0.00387
5.668	0.5066	0.2452	-0.0029
5.672	0.5072	0.2464	-0.0029
5.676	0.5066	0.2452	-0.0029
5.68	0.506	0.2452	-0.00387
5.684	0.5066	0.2458	-0.00194
5.688	0.506	0.2458	-0.00387
5.692	0.506	0.2458	-0.00387
5.696	0.5066	0.2458	-0.00387
5.7	0.5066	0.2452	-0.00387
5.704	0.5066	0.2452	-0.0029
5.708	0.5066	0.2452	-0.00484
5.712	0.506	0.2446	-0.0029
5.716	0.506	0.2458	-0.0029
5.72	0.5066	0.2452	-0.00387
5.724	0.5054	0.2446	-0.00194
5.728	0.5066	0.2452	-0.0029
5.732	0.5066	0.247	-0.00387
5.736	0.5072	0.2464	-0.00194
5.74	0.506	0.2464	-0.00194
5.744	0.506	0.2458	-0.00194
5.748	0.5072	0.2452	-0.0029
5.752	0.5048	0.2458	-0.00387
5.756	0.506	0.2458	-0.0029
5.76	0.5054	0.2452	-0.0029
5.764	0.5072	0.2464	-0.0029
5.768	0.506	0.2458	-0.00194
5.772	0.5066	0.2452	-0.00387
5.776	0.506	0.2452	-0.00194
5.78	0.5066	0.2464	-0.00387
5.784	0.5066	0.2452	-0.00387
5.788	0.5066	0.2458	-0.00194
5.792	0.5066	0.2452	-0.0029
5.796	0.5054	0.2458	-0.00194
5.8	0.506	0.2458	-0.0029
5.804	0.506	0.2452	-0.0029
5.808	0.5054	0.2458	-0.0029
5.812	0.5066	0.2452	-0.00387
5.816	0.5066	0.2452	-0.00387
5.82	0.506	0.2452	-0.0029
5.824	0.506	0.2464	-0.0029
5.828	0.506	0.2464	-0.00194
5.832	0.506	0.2446	-0.00387
5.836	0.506	0.2464	-0.000968
5.84	0.5072	0.2458	-0.00387
5.844	0.506	0.2464	-0.0029
5.848	0.5066	0.2458	-0.00387
5.852	0.5066	0.2458	-0.0029
5.856	0.5066	0.2458	-0.00484
5.86	0.506	0.2458	-0.0029
5.864	0.506	0.2458	-0.00387
5.868	0.506	0.2458	-0.0029
5.872	0.5066	0.2464	-0.00387
5.876	0.506	0.247	-0.0029
5.88	0.506	0.2458	-0.0029
5.884	0.5066	0.247	-0.00387
5.888	0.5066	0.2458	-0.0029
5.892	0.5072	0.2464	-0.00387
5.896	0.5054	0.2464	-0.00387
5.9	0.5066	0.2464	-0.0029
5.904	0.5072	0.2464	-0.00387
5.908	0.5066	0.247	-0.00387
5.912	0.5066	0.2464	-0.0029
5.916	0.5078	0.2458	-0.0029
5.92	0.5072	0.247	-0.00484
5.924	0.5054	0.2458	-0.0029
5.928	0.5066	0.2476	-0.00387
5.932	0.5048	0.247	-0.0029
5.936	0.5066	0.2464	-0.0029
5.94	0.5054	0.2458	-0.00387
5.944	0.5066	0.2458	-0.00387
5.948	0.5066	0.2464	-0.00387
5.952	0.5072	0.2464	-0.0029
5.956	0.5054	0.2464	-0.00194
5.96	0.5066	0.2476	-0.00387
5.964	0.506	0.247	-0.0029
5.968	0.5066	0.2464	-0.00387
5.972	0.5072	0.2458	-0.00387
5.976	0.5066	0.2464	-0.0029
5.98	0.5066	0.2464	-0.00387
5.984	0.506	0.2458	-0.00387
5.988	0.506	0.2464	-0.00387
5.992	0.506	0.2464	-0.00387
5.996	0.506	0.2464	-0.0029
6	0.506	0.2464	-0.0029
6.004	0.506	0.2458	-0.00387
6.008	0.5066	0.2464	-0.00194
6.012	0.506	0.247	-0.00387
6.016	0.5072	0.2458	-0.0029
6.02	0.506	0.247	-0.00387
6.024	0.5066	0.2458	-0.00387
6.028	0.5072	0.2458	-0.0029
6.032	0.506	0.2458	-0.0029
6.036	0.5078	0.247	-0.0029
6.04	0.506	0.2464	-0.00387
6.044	0.506	0.2464	-0.0029
6.048	0.5072	0.2476	-0.00387
6.052	0.506	0.2464	-0.00194
6.056	0.5072	0.2464	-0.00194
6.06	0.506	0.2458	-0.0029
6.064	0.5066	0.247	-0.00387
6.068	0.5066	0.2464	-0.0029
6.072	0.5066	0.2458	-0.0029
6.076	0.5066	0.2464	-0.00387
6.08	0.5066	0.2458	-0.0029
6.084	0.5066	0.2458	-0.00387
6.088	0.5066	0.2452	-0.00387
6.092	0.506	0.2464	-0.0029
6.096	0.5072	0.2458	-0.0029
6.1	0.5066	0.2458	-0.0029
6.104	0.5066	0.2464	-0.00484
6.108	0.5072	0.2464	-0.0029
6.112	0.506	0.2446	-0.000968
6.116	0.5066	0.247	-0.0029
6.12	0.5066	0.2458	-0.00387
6.124	0.5066	0.2464	-0.00387
6.128	0.5072	0.2458	-0.0029
6.132	0.5072	0.2464	-0.0029
6.136	0.509	0.2464	-0.00387
6.14	0.5072	0.2464	-0.0029
6.144	0.5066	0.2464	-0.00194
6.148	0.5066	0.2452	-0.0029
6.152	0.506	0.2458	-0.00387
6.156	0.5072	0.247	-0.00387
6.16	0.5078	0.2464	-0.00387
6.164	0.506	0.2458	-0.0029
6.168	0.5066	0.2464	-0.0029
6.172	0.5066	0.247	-0.00484
6.176	0.5072	0.2458	-0.00387
6.18	0.5066	0.2464	-0.00387
6.184	0.5072	0.2476	-0.00484
6.188	0.5072	0.2464	-0.00194
6.192	0.5072	0.2458	-0.0029
6.196	0.5078	0.247	-0.00484
6.2	0.5072	0.2458	-0.00484
6.204	0.5078	0.2476	-0.00484
6.208	0.5066	0.2464	-0.00194
6.212	0.5066	0.2464	-0.00194
6.216	0.506	0.247	-0.00194
6.22	0.5072	0.2464	-0.0029
6.224	0.5072	0.2458	-0.00387
6.228	0.5066	0.2464	-0.0029
6.232	0.5066	0.2458	-0.00387
6.236	0.5066	0.2452	-0.00387
6.24	0.5072	0.2458	-0.0029
6.244	0.5066	0.2464	-0.00194
6.248	0.5066	0.2464	-0.00387
6.252	0.506	0.247	-0.0029
6.256	0.5066	0.2458	-0.00194
6.26	0.5072	0.2464	-0.0029
6.264	0.5072	0.2464	-0.00194
6.268	0.5072	0.2464	-0.00387
6.272	0.5078	0.2464	-0.0029
6.276	0.5072	0.247	-0.00387
6.28	0.5066	0.247	-0.0029
6.284	0.5072	0.2464	-0.0029
6.288	0.5072	0.2452	-0.00387
6.292	0.506	0.2464	-0.0029
6.296	0.5072	0.247	-0.0029
6.3	0.5072	0.2464	-0.00194
6.304	0.5072	0.2458	-0.00387
6.308	0.5072	0.247	-0.0029
6.312	0.506	0.2464	-0.0029
6.316	0.5066	0.2458	-0.0029
6.32	0.5066	0.2464	-0.0029
6.324	0.5066	0.2458	-0.0029
6.328	0.5066	0.247	-0.00387
6.332	0.5066	0.2458	-0.00194
6.336	0.5072	0.247	-0.0029
6.34	0.5066	0.247	-0.0029
6.344	0.5078	0.2458	-0.0029
6.348	0.5066	0.247	-0.0029
6.352	0.5084	0.247	-0.00387
6.356	0.506	0.247	-0.00387
6.36	0.506	0.247	-0.0029
6.364	0.5072	0.2458	-0.0029
6.368	0.5078	0.2464	-0.00194
6.372	0.5066	0.2458	-0.00484
6.376	0.5066	0.2452	-0.0029
6.38	0.5072	0.2464	-0.00387
6.384	0.5072	0.2464	-0.0029
6.388	0.5066	0.247	-0.0029
6.392	0.5066	0.2458	-0.0029
6.396	0.5072	0.247	-0.00194
6.4	0.5066	0.2452	-0.00387
6.404	0.5066	0.247	-0.0029
6.408	0.5072	0.247	-0.00194
6.412	0.5072	0.2464	-0.00387
6.416	0.5072	0.2464	-0.00387
6.42	0.506	0.2464	-0.00387
6.424	0.506	0.2464	-0.0029
6.428	0.5066	0.2464	-0.00194
6.432	0.5078	0.2458	-0.00387
6.436	0.5072	0.2464	-0.0029
6.44	0.5066	0.247	-0.0029
6.444	0.5066	0.2452	-0.00194
6.448	0.5072	0.2458	-0.00387
6.452	0.5072	0.2464	-0.00194
6.456	0.5066	0.2464	-0.0029
6.46	0.5066	0.2464	-0.0029
6.464	0.5078	0.247	-0.000968
6.468	0.506	0.2452	-0.00194
6.472	0.506	0.247	-0.00484
6.476	0.5066	0.2464	-0.00387
6.48	0.5072	0.247	-0.0029
6.484	0.5066	0.2464	-0.0029
6.488	0.5066	0.2464	-0.00387
6.492	0.5066	0.2464	-0.00194
6.496	0.5072	0.2464	-0.000968
6.5	0.5072	0.2464	-0.0029
6.504	0.5066	0.2452	-0.0029
6.508	0.5072	0.2458	-0.0029
6.512	0.5066	0.2458	-0.0029
6.516	0.5072	0.247	-0.0029
6.52	0.5072	0.2458	-0.0029
6.524	0.5072	0.2458	-0.0029
6.528	0.5078	0.2458	-0.00387
6.532	0.5072	0.2452	-0.00194
6.536	0.5066	0.2458	-0.00194
6.54	0.506	0.2464	-0.0029
6.544	0.5072	0.2458	-0.00387
6.548	0.5066	0.2464	-0.0029
6.552	0.506	0.2452	-0.00387
6.556	0.5072	0.2458	-0.0029
6.56	0.5078	0.2464	-0.00387
6.564	0.5066	0.2464	-0.00194
6.568	0.5066	0.2464	-0.00387
6.572	0.506	0.2464	-0.00194
6.576	0.5072	0.2452	-0.00484
6.58	0.5078	0.2458	-0.0029
6.584	0.5078	0.244	-0.0029
6.588	0.5072	0.2464	-0.0029
6.592	0.5072	0.2452	-0.0029
6.596	0.5072	0.2452	-0.0029
6.6	0.5066	0.2464	-0.00387
6.604	0.5078	0.2452	-0.00194
6.608	0.5066	0.2458	-0.0029
6.612	0.5072	0.2458	-0.00387
6.616	0.5078	0.2464	-0.00387
6.62	0.5072	0.2458	-0.00194
6.624	0.5072	0.2464	-0.00387
6.628	0.5072	0.2464	-0.00194
6.632	0.5072	0.2458	-0.0029
6.636	0.5066	0.2452	-0.0029
6.64	0.5072	0.2458	-0.00194
6.644	0.506	0.2464	-0.00387
6.648	0.506	0.2464	-0.0029
6.652	0.506	0.2458	-0.00387
6.656	0.5072	0.2464	-0.0029
6.66	0.5066	0.2452	-0.00194
6.664	0.5078	0.2446	-0.0029
6.668	0.5072	0.2458	-0.0029
6.672	0.5066	0.2464	-0.0029
6.676	0.5072	0.2464	-0.0029
6.68	0.5066	0.2458	-0.0029
6.684	0.5066	0.2446	-0.00194
6.688	0.5072	0.2458	-0.000968
6.692	0.5066	0.2464	-0.0029
6.696	0.5072	0.2458	-0.00387
6.7	0.5078	0.2464	-0.00194
6.704	0.5078	0.2458	-0.00194
6.708	0.506	0.2464	-0.0029
6.712	0.5072	0.2464	-0.0029
6.716	0.5078	0.2458	-0.0029
6.72	0.5072	0.247	-0.00387
6.724	0.5066	0.2458	-0.00484
6.728	0.5066	0.2464	-0.00194
6.732	0.5078	0.247	-0.0029
6.736	0.5066	0.2458	-0.00387
6.74	0.5066	0.2458	-0.00194
6.744	0.5072	0.247	-0.00194
6.748	0.5072	0.2458	-0.0029
6.752	0.5072	0.2458	-0.00387
6.756	0.506	0.2458	-0.00387
6.76	0.5066	0.2452	-0.00387
6.764	0.5072	0.247	-0.00387
6.768	0.506	0.2458	-0.00387
6.772	0.5066	0.2458	-0.00387
6.776	0.5072	0.2464	-0.00387
6.78	0.5066	0.2464	-0.00387
6.784	0.506	0.2452	-0.00194
6.788	0.5066	0.2458	-0.0029
6.792	0.5072	0.2458	-0.00194
6.796	0.5078	0.2464	-0.00387
6.8	0.506	0.2446	-0.0029
6.804	0.5072	0.2458	-0.0029
6.808	0.5072	0.247	-0.0029
6.812	0.5066	0.2458	-0.00484
6.816	0.5072	0.247	-0.00387
6.82	0.5072	0.247	-0.0029
6.824	0.5066	0.2458	-0.00387
6.828	0.5066	0.2458	-0.000968
6.832	0.5066	0.2464	-0.00194
6.836	0.5072	0.2464	-0.00387
6.84	0.5066	0.2464	-0.000968
6.844	0.5066	0.2458	-0.0029
6.848	0.5072	0.2452	-0.0029
6.852	0.5066	0.2458	-0.0029
6.856	0.5066	0.2458	-0.00387
6.86	0.5072	0.2452	-0.00194
6.864	0.5072	0.2452	-0.0029
6.868	0.5066	0.2446	-0.0029
6.872	0.5066	0.2458	-0.00194
6.876	0.5072	0.2458	-0.00387
6.88	0.5072	0.2464	-0.0029
6.884	0.5072	0.2464	-0.0029
6.888	0.5072	0.2464	-0.00194
6.892	0.5072	0.247	-0.0029
6.896	0.5066	0.2458	-0.00387
6.9	0.5066	0.2452	-0.00387
6.904	0.5066	0.2464	-0.00387
6.908	0.5072	0.2458	-0.0029
6.912	0.5072	0.2464	-0.0029
6.916	0.5066	0.2464	-0.00387
6.92	0.5066	0.2458	-0.0029
6.924	0.5072	0.2458	-0.00387
6.928	0.5078	0.2452	-0.00194
6.932	0.5072	0.2452	-0.00387
6.936	0.5072	0.2458	-0.0029
6.94	0.5066	0.2464	-0.00387
6.944	0.5072	0.247	-0.00194
6.948	0.5066	0.2452	-0.000968
6.952	0.5066	0.2458	-0.0029
6.956	0.5066	0.2458	-0.00387
6.96	0.5072	0.247	-0.0029
6.964	0.5264	0.1906	-0.01162
6.968	2.4818	0.0316	-0.02614
6.972	0.479	0.2506	-0.0029
6.976	0.4412	0.2536	-0.00194
6.98	0.443	0.2536	-0.0029
6.984	0.4424	0.2542	-0.00194
6.988	0.4448	0.2536	-0.00194
6.992	0.5	0.247	-0.00194
6.996	0.506	0.2464	-0.0029
7	0.5072	0.2452	-0.00387
7.004	0.5072	0.2464	-0.0029
7.008	0.5066	0.2464	-0.00387
7.012	0.5066	0.2452	-0.00194
7.016	0.5072	0.247	-0.00484
7.02	0.5072	0.2452	-0.00194
7.024	0.5078	0.2452	-0.0029
7.028	0.506	0.247	-0.0029
7.032	0.5066	0.247	-0.00484
7.036	0.5066	0.247	-0.00194
7.04	0.506	0.247	-0.0029
7.044	0.5072	0.2458	-0.0029
7.048	0.5066	0.2452	-0.00387
7.052	0.5072	0.2458	-0.00194
7.056	0.5072	0.2464	-0.0029
7.06	0.506	0.2464	-0.0029
7.064	0.506	0.2476	-0.00387
7.068	0.506	0.2458	-0.00194
7.072	0.5072	0.2458	-0.00194
7.076	0.5066	0.247	-0.00194
7.08	0.5066	0.2464	-0.00194
7.084	0.5066	0.2458	-0.00387
7.088	0.5078	0.2458	-0.0029
7.092	0.5066	0.2458	-0.00387
7.096	0.5066	0.2464	-0.0029
7.1	0.5066	0.2458	-0.0029
7.104	0.5066	0.2452	-0.00387
7.108	0.506	0.2464	-0.00387
7.112	0.5072	0.2464	-0.00387
7.116	0.5066	0.2464	-0.0029
7.12	0.5066	0.2458	-0.00194
7.124	0.5072	0.2458	-0.0029
7.128	0.5066	0.2464	-0.00387
7.132	0.5072	0.2452	-0.0029
7.136	0.5066	0.2464	-0.00387
7.14	0.5066	0.2458	-0.0029
7.144	0.5066	0.2458	-0.00484
7.148	0.5066	0.2458	-0.00194
7.152	0.5066	0.2458	-0.0029
7.156	0.5072	0.2464	-0.000968
7.16	0.5066	0.2464	-0.00194
7.164	0.5066	0.2464	-0.00194
7.168	0.5078	0.2452	-0.00194
7.172	0.5072	0.2452	-0.00387
7.176	0.5072	0.2458	-0.00387
7.18	0.5078	0.2458	-0.0029
7.184	0.5066	0.2458	-0.00194
7.188	0.5066	0.2452	-0.00194
7.192	0.5072	0.247	-0.00194
7.196	0.506	0.2458	-0.0029
7.2	0.5072	0.2458	-0.0029
7.204	0.5066	0.2446	-0.00194
7.208	0.5066	0.2452	-0.0029
7.212	0.506	0.2458	-0.00387
7.216	0.5066	0.2452	-0.00194
7.22	0.506	0.2452	-0.00194
7.224	0.5066	0.2464	-0.00387
7.228	0.5066	0.2458	-0.0029
7.232	0.5072	0.2458	-0.0029
7.236	0.506	0.2452	-0.0029
7.24	0.5066	0.2464	-0.0029
7.244	0.5078	0.2464	-0.0029
7.248	0.5072	0.2452	-0.0029
7.252	0.5072	0.2452	-0.0029
7.256	0.5072	0.2452	-0.0029
7.26	0.5066	0.247	-0.0029
7.264	0.5066	0.247	-0.00387
7.268	0.5072	0.2446	-0.00194
7.272	0.5072	0.2452	-0.0029
7.276	0.5078	0.2464	-0.0029
7.28	0.5066	0.2452	-0.0029
7.284	0.5066	0.2458	-0.00194
7.288	0.5072	0.2458	-0.0029
7.292	0.5066	0.2458	-0.0029
7.296	0.5066	0.2446	-0.00194
7.3	0.5066	0.2452	-0.0029
7.304	0.506	0.2452	-0.0029
7.308	0.5072	0.2464	-0.0029
7.312	0.5072	0.2476	-0.00194
7.316	0.506	0.2458	-0.000968
7.32	0.506	0.2446	-0.0029
7.324	0.506	0.2458	-0.0029
7.328	0.5066	0.2458	-0.0029
7.332	0.5078	0.2458	-0.0029
7.336	0.5066	0.2452	-0.0029
7.34	0.5072	0.2464	-0.00387
7.344	0.5072	0.2446	-0.00387
7.348	0.5048	0.2458	-0.0029
7.352	0.5066	0.2464	-0.0029
7.356	0.5066	0.2458	-0.00194
7.36	0.506	0.2458	-0.000968
7.364	0.5072	0.2452	-0.00194
7.368	0.5072	0.2452	-0.00194
7.372	0.5066	0.2464	-0.00387
7.376	0.5066	0.2458	-0.0029
7.38	0.5066	0.2452	-0.00194
7.384	0.5066	0.2452	-0.00387
7.388	0.5078	0.2452	-0.00484
7.392	0.5072	0.2458	-0.0029
7.396	0.506	0.2458	-0.0029
7.4	0.5066	0.2458	-0.00194
7.404	0.5066	0.2452	-0.0029
7.408	0.5072	0.2452	-0.00194
7.412	0.5066	0.2452	-0.00387
7.416	0.506	0.2452	-0.0029
7.42	0.5066	0.2458	-0.00387
7.424	0.5072	0.2458	-0.0029
7.428	0.5066	0.2458	-0.00194
7.432	0.5072	0.2452	-0.0029
7.436	0.5066	0.2458	-0.0029
7.44	0.506	0.2446	-0.00194
7.444	0.5072	0.2458	-0.00387
7.448	0.506	0.2458	-0.00194
7.452	0.5066	0.2452	-0.00194
7.456	0.5078	0.2452	-0.00194
7.46	0.5066	0.2452	-0.00387
7.464	0.5054	0.2458	-0.00194
7.468	0.5072	0.2446	-0.00194
7.472	0.5066	0.2452	-0.00387
7.476	0.506	0.2452	-0.0029
7.48	0.5072	0.2458	-0.0029
7.484	0.5072	0.2452	-0.0029
7.488	0.5066	0.2458	-0.0029
7.492	0.5066	0.2446	-0.0029
7.496	0.5078	0.2446	-0.0029
7.5	0.5066	0.2452	-0.00194
7.504	0.5066	0.2446	-0.00194
7.508	0.5066	0.2458	-0.0029
7.512	0.506	0.2446	-0.00194
7.516	0.5066	0.2464	-0.0029
7.52	0.5054	0.2446	-0.0029
7.524	0.506	0.2458	-0.0029
7.528	0.5066	0.2452	-0.00194
7.532	0.5066	0.2446	-0.0029
7.536	0.506	0.2446	-0.0029
7.54	0.506	0.244	-0.00194
7.544	0.5066	0.2434	-0.0029
7.548	0.506	0.244	-0.0029
7.552	0.5066	0.2446	-0.00194
7.556	0.5072	0.2452	-0.000968
7.56	0.506	0.244	-0.000968
7.564	0.506	0.2446	-0.00194
7.568	0.5066	0.244	-0.0029
7.572	0.506	0.2452	-0.0029
7.576	0.506	0.244	-0.000968
7.58	0.506	0.2434	-0.0029
7.584	0.506	0.244	-0.00194
7.588	0.506	0.2434	-0.00194
7.592	0.5054	0.244	-0.00194
7.596	0.5066	0.2434	-0.00194
7.6	0.5054	0.2434	-0.0029
7.604	0.506	0.244	-0.000968
7.608	0.5048	0.244	-0.00194
7.612	0.5054	0.244	-0.00194
7.616	0.5066	0.2434	-0.00194
7.62	0.506	0.2428	-0.00194
7.624	0.506	0.2434	-0.00194
7.628	0.5054	0.2434	-0.000968
7.632	0.5042	0.2434	-0.000968
7.636	0.5048	0.244	-0.00194
7.64	0.5054	0.2434	0
7.644	0.5048	0.2428	-0.00194
7.648	0.5054	0.2434	0
7.652	0.5048	0.2434	0
7.656	0.5054	0.2434	0
7.66	0.5054	0.244	0.000968
7.664	0.5042	0.244	-0.000968
7.668	0.5054	0.2434	-0.00194
7.672	0.5042	0.2428	-0.00194
7.676	0.5054	0.244	-0.000968
7.68	0.5048	0.2434	-0.00194
7.684	0.5054	0.2428	-0.0029
7.688	0.506	0.2434	-0.0029
7.692	0.5042	0.2434	-0.000968
7.696	0.5054	0.2434	-0.000968
7.7	0.5048	0.2434	-0.000968
7.704	0.5048	0.244	0
7.708	0.5036	0.2434	-0.000968
7.712	0.5042	0.2428	-0.000968
7.716	0.5042	0.2434	-0.000968
7.72	0.5042	0.2434	-0.00194
7.724	0.5042	0.2434	-0.000968
7.728	0.5048	0.2434	0
7.732	0.5042	0.2428	-0.000968
7.736	0.503	0.2428	0
7.74	0.5042	0.2434	-0.000968
7.744	0.5048	0.2434	-0.000968
7.748	0.5042	0.244	-0.00194
7.752	0.5036	0.244	0
7.756	0.5036	0.2434	-0.0029
7.76	0.5042	0.2434	-0.000968
7.764	0.5036	0.2446	-0.000968
7.768	0.5036	0.244	-0.00194
7.772	0.5054	0.244	-0.000968
7.776	0.5048	0.2434	-0.000968
7.78	0.5036	0.2434	-0.00194
7.784	0.503	0.2428	-0.000968
7.788	0.5036	0.244	-0.000968
7.792	0.5048	0.2428	-0.00194
7.796	0.5036	0.2434	-0.000968
7.8	0.503	0.2434	-0.000968
7.804	0.503	0.2428	-0.000968
7.808	0.5036	0.2428	-0.000968
7.812	0.503	0.2428	0
7.816	0.5024	0.2422	0
7.82	0.503	0.2428	0
7.824	0.5018	0.2428	-0.00194
7.828	0.5024	0.2434	0
7.832	0.5018	0.2428	0
7.836	0.503	0.2416	0
7.84	0.503	0.2422	-0.00194
7.844	0.5036	0.2428	-0.00194
7.848	0.5018	0.2434	-0.000968
7.852	0.503	0.2428	0
7.856	0.5018	0.2416	-0.00194
7.86	0.5024	0.2416	-0.000968
7.864	0.5018	0.2416	-0.00194
7.868	0.5012	0.2404	-0.000968
7.872	0.5024	0.241	0
7.876	0.5024	0.2404	-0.000968
7.88	0.5024	0.241	0
7.884	0.5018	0.2404	-0.000968
7.888	0.5012	0.241	-0.00194
7.892	0.5012	0.2416	-0.00194
7.896	0.5012	0.241	-0.000968
7.9	0.5012	0.2422	0.000968
7.904	0.5012	0.2398	0
7.908	0.5012	0.241	0
7.912	0.5018	0.241	-0.00194
7.916	0.5006	0.2416	-0.000968
7.92	0.5	0.241	0
7.924	0.5006	0.2404	0
7.928	0.5	0.241	-0.00194
7.932	0.5018	0.2416	-0.00194
7.936	0.5012	0.241	-0.000968
7.94	0.5018	0.2416	-0.000968
7.944	0.5018	0.2404	-0.000968
7.948	0.5006	0.2416	-0.000968
7.952	0.5012	0.2422	-0.00194
7.956	0.5006	0.2422	-0.000968
7.96	0.5012	0.2428	-0.000968
7.964	0.5006	0.2416	-0.00194
7.968	0.5012	0.2416	-0.00194
7.972	0.5018	0.241	-0.00194
7.976	0.5006	0.241	-0.0029
7.98	0.5018	0.2416	-0.00194
7.984	0.5006	0.2422	-0.000968
7.988	0.5018	0.2416	-0.00194
7.992	0.5018	0.2422	-0.00194
[truncated: 479 more rows]

## Sheet: Figure 2g
Distance (mm)	Magnetic field (arb. units)	Magnetic field (arb. units)	Magnetic field (arb. units)	Magnetic field (arb. units)	Magnetic field (arb. units)	Magnetic field (arb. units)	Magnetic field (arb. units)	Magnetic field (arb. units)	Magnetic field (arb. units)	Magnetic field (arb. units)	Magnetic field (arb. units)	Magnetic field (arb. units)	Magnetic field (arb. units)	Magnetic field (arb. units)	Magnetic field (arb. units)
-2	-212.96	-212.96	-203.28	-203.28	-203.28	-212.96	-212.96	-203.28	-193.6	-212.96	-193.6	-183.92	-145.2	-116.16	-135.52
-1.8	-222.64	-174.24	-222.64	-203.28	-193.6	-212.96	-193.6	-193.6	-183.92	-212.96	-212.96	-183.92	-145.2	-135.52	-135.52
-1.6	-193.6	-183.92	-183.92	-203.28	-203.28	-203.28	-203.28	-193.6	-193.6	-193.6	-203.28	-183.92	-164.56	-154.88	-174.24
-1.4	-193.6	-183.92	-203.28	-222.64	-203.28	-212.96	-212.96	-203.28	-212.96	-203.28	-203.28	-193.6	-174.24	-164.56	-183.92
-1.2	-203.28	-183.92	-193.6	-183.92	-193.6	-193.6	-203.28	-183.92	-174.24	-203.28	-183.92	-212.96	-174.24	-193.6	-203.28
-1	-183.92	-193.6	-203.28	-193.6	-193.6	-183.92	-193.6	-212.96	-203.28	-183.92	-183.92	-183.92	-193.6	-193.6	-212.96
-0.8	-174.24	-193.6	-183.92	-193.6	-212.96	-193.6	-203.28	-183.92	-203.28	-203.28	-174.24	-154.88	-203.28	-183.92	-212.96
-0.6	-203.28	-203.28	-203.28	-193.6	-203.28	-183.92	-212.96	-203.28	-174.24	-203.28	-174.24	-183.92	-183.92	-193.6	-193.6
-0.4	-203.28	-193.6	-193.6	-193.6	-193.6	-193.6	-193.6	-174.24	-183.92	-164.56	-164.56	-164.56	-183.92	-164.56	-193.6
-0.2	-193.6	-193.6	-203.28	-193.6	-183.92	-203.28	-183.92	-174.24	-174.24	-193.6	-164.56	-145.2	-145.2	-145.2	-193.6
0	-193.6	-193.6	-183.92	-183.92	-174.24	-183.92	-193.6	-174.24	-174.24	-164.56	-145.2	-116.16	-125.84	-135.52	-183.92
0.2	-174.24	-183.92	-183.92	-183.92	-183.92	-193.6	-183.92	-183.92	-174.24	-174.24	-116.16	-96.8	-87.12	-96.8	-174.24
0.4	-183.92	-193.6	-183.92	-193.6	-174.24	-183.92	-183.92	-183.92	-183.92	-154.88	-125.84	-58.08	-67.76	-48.4	-154.88
0.6	-174.24	-193.6	-174.24	-212.96	-183.92	-183.92	-174.24	-203.28	-164.56	-164.56	-77.44	19.36	-9.68	0	-125.84
0.8	-183.92	-183.92	-164.56	-193.6	-183.92	-174.24	-174.24	-174.24	-174.24	-145.2	-77.44	29.04	58.08	38.72	-87.12
1	-154.88	-164.56	-183.92	-183.92	-174.24	-183.92	-203.28	-183.92	-154.88	-116.16	-67.76	96.8	125.84	145.2	-87.12
1.2	-183.92	-183.92	-164.56	-193.6	-193.6	-174.24	-183.92	-183.92	-154.88	-125.84	-38.72	135.52	183.92	212.96	-38.72
1.4	-164.56	-183.92	-164.56	-183.92	-174.24	-183.92	-193.6	-164.56	-164.56	-125.84	0	222.64	309.76	290.4	-29.04
1.6	-174.24	-183.92	-183.92	-174.24	-174.24	-183.92	-164.56	-174.24	-135.52	-116.16	9.68	290.4	406.56	406.56	-9.68
1.8	-164.56	-174.24	-193.6	-164.56	-164.56	-183.92	-193.6	-174.24	-145.2	-135.52	58.08	358.16	561.44	484	9.68
2	-174.24	-164.56	-193.6	-174.24	-174.24	-174.24	-183.92	-174.24	-154.88	-106.48	48.4	416.24	706.64	590.48	0
2.2	-174.24	-174.24	-174.24	-183.92	-193.6	-183.92	-183.92	-174.24	-145.2	-87.12	67.76	454.96	851.84	667.92	19.36
2.4	-164.56	-174.24	-164.56	-183.92	-174.24	-193.6	-174.24	-174.24	-125.84	-87.12	67.76	484	958.32	658.24	-19.36
2.6	-174.24	-164.56	-164.56	-164.56	-183.92	-164.56	-174.24	-183.92	-154.88	-87.12	67.76	454.96	1035.76	619.52	-19.36
2.8	-164.56	-164.56	-164.56	-164.56	-174.24	-193.6	-183.92	-174.24	-154.88	-87.12	48.4	416.24	968	513.04	-106.48
3	-164.56	-154.88	-164.56	-164.56	-183.92	-164.56	-183.92	-183.92	-164.56	-87.12	29.04	367.84	871.2	387.2	-193.6
3.2	-174.24	-174.24	-164.56	-154.88	-174.24	-174.24	-164.56	-164.56	-145.2	-106.48	19.36	300.08	716.32	212.96	-261.36
3.4	-164.56	-154.88	-174.24	-174.24	-174.24	-174.24	-174.24	-164.56	-154.88	-116.16	9.68	193.6	513.04	96.8	-280.72
3.6	-164.56	-145.2	-183.92	-164.56	-174.24	-164.56	-174.24	-174.24	-174.24	-116.16	-58.08	96.8	367.84	-9.68	-290.4
3.8	-154.88	-154.88	-174.24	-174.24	-164.56	-174.24	-174.24	-174.24	-154.88	-125.84	-58.08	29.04	183.92	-116.16	-309.76
4	-154.88	-174.24	-183.92	-164.56	-154.88	-183.92	-193.6	-193.6	-164.56	-135.52	-106.48	-38.72	38.72	-193.6	-309.76
4.2	-145.2	-174.24	-154.88	-164.56	-174.24	-174.24	-193.6	-183.92	-154.88	-154.88	-116.16	-77.44	-48.4	-222.64	-329.12
4.4	-145.2	-145.2	-164.56	-164.56	-183.92	-174.24	-164.56	-193.6	-183.92	-183.92	-135.52	-135.52	-116.16	-242	-319.44
4.6	-135.52	-154.88	-154.88	-164.56	-164.56	-174.24	-174.24	-203.28	-183.92	-193.6	-154.88	-174.24	-154.88	-280.72	-309.76
4.8	-154.88	-154.88	-154.88	-154.88	-174.24	-174.24	-164.56	-174.24	-193.6	-174.24	-183.92	-174.24	-203.28	-300.08	-309.76
5	-125.84	-154.88	-135.52	-174.24	-154.88	-183.92	-164.56	-183.92	-154.88	-174.24	-193.6	-232.32	-212.96	-290.4	-319.44
5.2	-135.52	-145.2	-154.88	-164.56	-154.88	-154.88	-164.56	-174.24	-193.6	-193.6	-193.6	-203.28	-251.68	-290.4	-300.08
5.4	-135.52	-145.2	-164.56	-174.24	-174.24	-154.88	-174.24	-193.6	-203.28	-203.28	-183.92	-203.28	-271.04	-280.72	-290.4
5.6	-135.52	-164.56	-154.88	-164.56	-174.24	-174.24	-164.56	-183.92	-193.6	-193.6	-193.6	-222.64	-232.32	-271.04	-280.72
5.8	-135.52	-135.52	-145.2	-164.56	-164.56	-154.88	-174.24	-164.56	-203.28	-212.96	-222.64	-232.32	-251.68	-280.72	-271.04
6	-135.52	-135.52	-154.88	-145.2	-164.56	-164.56	-174.24	-193.6	-183.92	-183.92	-203.28	-212.96	-242	-251.68	-261.36
6.2	-145.2	-164.56	-145.2	-164.56	-164.56	-183.92	-174.24	-183.92	-193.6	-183.92	-203.28	-222.64	-242	-261.36	-251.68
6.4	-116.16	-135.52	-154.88	-154.88	-164.56	-145.2	-164.56	-164.56	-183.92	-193.6	-222.64	-212.96	-261.36	-261.36	-251.68
6.6	-145.2	-145.2	-135.52	-135.52	-164.56	-183.92	-174.24	-154.88	-193.6	-212.96	-212.96	-203.28	-261.36	-242	-232.32
6.8	-125.84	-125.84	-164.56	-154.88	-164.56	-154.88	-164.56	-203.28	-183.92	-212.96	-203.28	-222.64	-222.64	-251.68	-251.68

## Sheet: Figure 2h
Distance (mm)	Magnetic field (arb. units)	Magnetic field (arb. units)	Magnetic field (arb. units)	Magnetic field (arb. units)	Magnetic field (arb. units)	Magnetic field (arb. units)	Magnetic field (arb. units)	Magnetic field (arb. units)	Magnetic field (arb. units)	Magnetic field (arb. units)	Magnetic field (arb. units)	Magnetic field (arb. units)	Magnetic field (arb. units)	Magnetic field (arb. units)	Magnetic field (arb. units)	Magnetic field (arb. units)	Magnetic field (arb. units)
0.7	164.56	193.6	203.28	193.6	174.24	203.28	222.64	193.6	212.96	222.64	232.32	242	242	242	251.68	271.04	271.04
0.8	174.24	164.56	183.92	193.6	183.92	193.6	212.96	203.28	232.32	212.96	222.64	232.32	261.36	242	271.04	251.68	271.04
0.9	183.92	174.24	164.56	212.96	174.24	203.28	203.28	203.28	203.28	212.96	222.64	232.32	232.32	261.36	261.36	251.68	261.36
1	183.92	183.92	193.6	212.96	193.6	203.28	212.96	212.96	212.96	222.64	242	232.32	261.36	242	261.36	261.36	271.04
1.1	183.92	183.92	174.24	193.6	203.28	212.96	212.96	222.64	212.96	203.28	222.64	242	261.36	251.68	251.68	251.68	261.36
1.2	164.56	183.92	183.92	193.6	193.6	193.6	242	212.96	212.96	212.96	212.96	232.32	242	242	261.36	232.32	251.68
1.3	164.56	193.6	183.92	212.96	212.96	222.64	212.96	212.96	203.28	212.96	222.64	251.68	251.68	242	242	242	261.36
1.4	174.24	174.24	193.6	203.28	203.28	183.92	222.64	232.32	212.96	232.32	222.64	232.32	222.64	232.32	251.68	242	261.36
1.5	183.92	203.28	222.64	212.96	212.96	232.32	212.96	222.64	232.32	232.32	222.64	232.32	222.64	232.32	242	242	271.04
1.6	203.28	203.28	203.28	212.96	203.28	203.28	232.32	222.64	212.96	212.96	212.96	222.64	222.64	232.32	232.32	261.36	271.04
1.7	183.92	212.96	203.28	212.96	203.28	203.28	222.64	212.96	232.32	232.32	222.64	212.96	232.32	242	242	251.68	251.68
1.8	183.92	183.92	212.96	193.6	222.64	212.96	222.64	232.32	232.32	232.32	222.64	212.96	212.96	232.32	242	242	261.36
1.9	193.6	174.24	203.28	183.92	222.64	232.32	232.32	212.96	203.28	212.96	222.64	212.96	212.96	222.64	242	251.68	251.68
2	203.28	212.96	183.92	203.28	212.96	212.96	212.96	212.96	242	203.28	222.64	183.92	212.96	193.6	222.64	251.68	251.68
2.1	212.96	183.92	222.64	193.6	222.64	203.28	222.64	193.6	212.96	203.28	212.96	164.56	183.92	203.28	251.68	251.68	242
2.2	212.96	212.96	212.96	232.32	232.32	222.64	212.96	212.96	222.64	212.96	183.92	183.92	164.56	183.92	212.96	222.64	271.04
2.3	222.64	203.28	212.96	222.64	212.96	222.64	222.64	222.64	212.96	203.28	183.92	145.2	135.52	174.24	203.28	242	251.68
2.4	222.64	174.24	222.64	193.6	222.64	232.32	212.96	232.32	212.96	193.6	174.24	116.16	106.48	145.2	174.24	242	271.04
2.5	222.64	222.64	212.96	222.64	222.64	222.64	212.96	242	193.6	183.92	154.88	106.48	77.44	106.48	154.88	242	261.36
2.6	232.32	203.28	222.64	222.64	242	232.32	222.64	212.96	193.6	193.6	164.56	58.08	19.36	67.76	154.88	222.64	271.04
2.7	212.96	232.32	222.64	242	222.64	222.64	222.64	222.64	203.28	183.92	125.84	19.36	-67.76	9.68	106.48	222.64	271.04
2.8	222.64	222.64	212.96	232.32	232.32	232.32	212.96	222.64	212.96	174.24	106.48	-9.68	-106.48	-58.08	58.08	212.96	280.72
2.9	242	203.28	232.32	222.64	232.32	222.64	232.32	232.32	203.28	174.24	116.16	-67.76	-222.64	-125.84	19.36	203.28	290.4
3	212.96	212.96	232.32	232.32	203.28	251.68	232.32	212.96	203.28	154.88	58.08	-125.84	-329.12	-232.32	-19.36	212.96	300.08
3.1	232.32	242	232.32	242	232.32	232.32	222.64	232.32	212.96	154.88	29.04	-174.24	-445.28	-358.16	-77.44	203.28	309.76
3.2	242	222.64	222.64	232.32	232.32	242	232.32	232.32	203.28	145.2	19.36	-232.32	-600.16	-503.36	-135.52	193.6	300.08
3.3	232.32	232.32	242	251.68	251.68	242	232.32	222.64	212.96	154.88	19.36	-290.4	-745.36	-638.88	-193.6	193.6	271.04
3.4	222.64	242	222.64	232.32	232.32	232.32	232.32	232.32	193.6	154.88	0	-338.8	-890.56	-793.76	-203.28	183.92	300.08
3.5	203.28	251.68	251.68	232.32	232.32	251.68	242	212.96	193.6	154.88	-19.36	-358.16	-1035.76	-938.96	-261.36	212.96	338.8
3.6	232.32	232.32	261.36	251.68	261.36	242	222.64	212.96	222.64	135.52	-29.04	-406.56	-1122.88	-1055.12	-232.32	212.96	338.8
3.7	251.68	232.32	222.64	232.32	242	242	242	222.64	193.6	145.2	-38.72	-406.56	-1151.92	-1132.56	-232.32	242	338.8
3.8	242	242	222.64	242	251.68	251.68	222.64	222.64	203.28	154.88	-9.68	-387.2	-1113.2	-1084.16	-164.56	261.36	348.48
3.9	232.32	261.36	251.68	251.68	251.68	251.68	232.32	222.64	203.28	135.52	19.36	-319.44	-929.28	-938.96	-96.8	261.36	358.16
4	251.68	242	251.68	261.36	251.68	261.36	251.68	242	222.64	164.56	19.36	-271.04	-755.04	-764.72	-29.04	290.4	387.2
4.1	261.36	271.04	242	242	242	251.68	242	251.68	222.64	183.92	58.08	-203.28	-561.44	-571.12	48.4	319.44	387.2
4.2	232.32	261.36	251.68	251.68	251.68	251.68	242	251.68	222.64	193.6	106.48	-96.8	-377.52	-358.16	135.52	338.8	387.2
4.3	271.04	261.36	251.68	232.32	251.68	242	232.32	232.32	232.32	203.28	116.16	-9.68	-212.96	-183.92	183.92	377.52	377.52
4.4	251.68	251.68	251.68	251.68	261.36	261.36	251.68	251.68	222.64	203.28	135.52	19.36	-48.4	-38.72	232.32	367.84	367.84
4.5	261.36	261.36	261.36	261.36	242	251.68	251.68	261.36	232.32	242	183.92	106.48	58.08	77.44	271.04	367.84	358.16
4.6	251.68	251.68	251.68	251.68	242	261.36	251.68	261.36	242	222.64	203.28	174.24	106.48	154.88	309.76	377.52	367.84
4.7	261.36	280.72	261.36	261.36	271.04	251.68	251.68	261.36	242	251.68	212.96	193.6	193.6	232.32	348.48	348.48	367.84
4.8	280.72	242	271.04	242	261.36	271.04	251.68	261.36	251.68	242	242	232.32	222.64	271.04	358.16	358.16	387.2
4.9	271.04	271.04	261.36	280.72	261.36	251.68	251.68	261.36	251.68	251.68	242	251.68	271.04	309.76	358.16	377.52	358.16
5	271.04	280.72	261.36	251.68	271.04	271.04	271.04	251.68	271.04	261.36	261.36	271.04	300.08	319.44	367.84	338.8	358.16
5.1	261.36	242	261.36	271.04	261.36	261.36	261.36	261.36	280.72	242	271.04	280.72	271.04	329.12	367.84	338.8	348.48
5.2	271.04	271.04	271.04	261.36	242	280.72	261.36	271.04	271.04	261.36	271.04	290.4	300.08	348.48	358.16	338.8	309.76
5.3	280.72	290.4	280.72	261.36	290.4	251.68	261.36	251.68	271.04	261.36	280.72	290.4	329.12	329.12	338.8	309.76	319.44
5.4	290.4	271.04	280.72	242	271.04	271.04	271.04	280.72	280.72	271.04	280.72	271.04	309.76	319.44	338.8	338.8	309.76
5.5	280.72	271.04	271.04	251.68	271.04	261.36	271.04	261.36	290.4	261.36	300.08	300.08	319.44	338.8	329.12	300.08	300.08
5.6	261.36	271.04	280.72	271.04	271.04	271.04	271.04	261.36	280.72	251.68	280.72	280.72	319.44	329.12	300.08	309.76	300.08
5.7	271.04	280.72	280.72	261.36	280.72	290.4	271.04	290.4	261.36	261.36	290.4	280.72	309.76	309.76	309.76	300.08	271.04
5.8	271.04	271.04	261.36	280.72	251.68	251.68	280.72	271.04	271.04	290.4	280.72	300.08	280.72	300.08	300.08	290.4	290.4
5.9	280.72	290.4	271.04	271.04	280.72	251.68	271.04	290.4	280.72	300.08	280.72	280.72	280.72	309.76	280.72	300.08	280.72
6	280.72	280.72	290.4	271.04	271.04	280.72	271.04	271.04	271.04	271.04	271.04	271.04	290.4	329.12	290.4	261.36	261.36
6.1	280.72	280.72	271.04	261.36	290.4	290.4	271.04	280.72	271.04	280.72	300.08	290.4	290.4	280.72	300.08	280.72	280.72
6.2	290.4	261.36	271.04	280.72	271.04	290.4	280.72	280.72	280.72	271.04	261.36	290.4	309.76	300.08	300.08	271.04	280.72
6.3	300.08	290.4	290.4	280.72	280.72	300.08	271.04	280.72	271.04	290.4	280.72	271.04	280.72	271.04	290.4	261.36	251.68

## Sheet: Figure 2i
Magnetic field (arb. units)	Magnetic field (arb. units)	Magnetic field (arb. units)	Magnetic field (arb. units)	Magnetic field (arb. units)	Magnetic field (arb. units)	Magnetic field (arb. units)	Magnetic field (arb. units)	Magnetic field (arb. units)	Magnetic field (arb. units)	Magnetic field (arb. units)	Magnetic field (arb. units)	Magnetic field (arb. units)	Magnetic field (arb. units)	Magnetic field (arb. units)	Magnetic field (arb. units)	Magnetic field (arb. units)
0.1	-193.6	-183.92	-193.6	-193.6	-203.28	-212.96	-212.96	-212.96	-222.64	-232.32	-232.32	-261.36	-280.72	-280.72	-300.08	-290.4
0.2	-193.6	-183.92	-183.92	-174.24	-212.96	-203.28	-212.96	-203.28	-222.64	-242	-232.32	-242	-271.04	-290.4	-319.44	-261.36
0.3	-183.92	-203.28	-183.92	-193.6	-203.28	-212.96	-193.6	-212.96	-232.32	-232.32	-232.32	-242	-271.04	-280.72	-309.76	-280.72
0.4	-174.24	-183.92	-164.56	-203.28	-203.28	-212.96	-212.96	-222.64	-212.96	-232.32	-251.68	-251.68	-251.68	-280.72	-290.4	-271.04
0.5	-174.24	-193.6	-193.6	-203.28	-212.96	-193.6	-203.28	-222.64	-232.32	-222.64	-242	-251.68	-261.36	-280.72	-290.4	-261.36
0.6	-183.92	-183.92	-193.6	-203.28	-203.28	-212.96	-203.28	-212.96	-222.64	-212.96	-251.68	-251.68	-271.04	-271.04	-300.08	-232.32
0.7	-183.92	-174.24	-203.28	-203.28	-203.28	-193.6	-203.28	-193.6	-232.32	-232.32	-251.68	-251.68	-251.68	-271.04	-290.4	-261.36
0.8	-193.6	-174.24	-193.6	-203.28	-203.28	-212.96	-212.96	-222.64	-232.32	-242	-232.32	-242	-251.68	-271.04	-290.4	-242
0.9	-193.6	-193.6	-193.6	-193.6	-212.96	-212.96	-212.96	-222.64	-212.96	-232.32	-251.68	-271.04	-271.04	-251.68	-280.72	-222.64
1	-183.92	-183.92	-183.92	-203.28	-193.6	-212.96	-222.64	-242	-222.64	-232.32	-251.68	-261.36	-261.36	-280.72	-290.4	-242
1.1	-193.6	-203.28	-193.6	-212.96	-203.28	-203.28	-222.64	-222.64	-232.32	-232.32	-242	-261.36	-261.36	-251.68	-261.36	-271.04
1.2	-212.96	-203.28	-193.6	-193.6	-203.28	-212.96	-222.64	-222.64	-222.64	-251.68	-242	-271.04	-261.36	-261.36	-280.72	-242
1.3	-212.96	-203.28	-193.6	-203.28	-212.96	-222.64	-222.64	-232.32	-222.64	-251.68	-261.36	-261.36	-261.36	-251.68	-271.04	-261.36
1.4	-193.6	-203.28	-193.6	-193.6	-212.96	-242	-232.32	-251.68	-242	-242	-261.36	-280.72	-261.36	-271.04	-280.72	-251.68
1.5	-193.6	-203.28	-203.28	-203.28	-212.96	-232.32	-232.32	-203.28	-271.04	-251.68	-251.68	-271.04	-261.36	-271.04	-251.68	-232.32
1.6	-183.92	-193.6	-212.96	-222.64	-212.96	-222.64	-212.96	-232.32	-232.32	-271.04	-261.36	-280.72	-271.04	-261.36	-271.04	-261.36
1.7	-203.28	-212.96	-203.28	-222.64	-242	-232.32	-232.32	-242	-242	-242	-261.36	-271.04	-290.4	-271.04	-280.72	-271.04
1.8	-193.6	-203.28	-212.96	-212.96	-203.28	-222.64	-242	-251.68	-261.36	-261.36	-271.04	-251.68	-271.04	-271.04	-280.72	-280.72
1.9	-203.28	-203.28	-212.96	-222.64	-203.28	-222.64	-261.36	-222.64	-242	-251.68	-261.36	-280.72	-261.36	-280.72	-271.04	-290.4
2	-222.64	-222.64	-203.28	-212.96	-222.64	-232.32	-251.68	-242	-242	-242	-242	-242	-251.68	-290.4	-271.04	-290.4
2.1	-212.96	-203.28	-212.96	-232.32	-222.64	-242	-232.32	-261.36	-261.36	-251.68	-251.68	-232.32	-232.32	-280.72	-290.4	-309.76
2.2	-222.64	-212.96	-212.96	-203.28	-232.32	-232.32	-251.68	-242	-212.96	-203.28	-222.64	-232.32	-242	-280.72	-271.04	-290.4
2.3	-203.28	-203.28	-203.28	-222.64	-203.28	-222.64	-232.32	-261.36	-222.64	-183.92	-232.32	-193.6	-183.92	-290.4	-290.4	-300.08
2.4	-203.28	-222.64	-203.28	-232.32	-242	-251.68	-242	-222.64	-212.96	-135.52	-174.24	-154.88	-135.52	-271.04	-280.72	-309.76
2.5	-203.28	-232.32	-222.64	-212.96	-242	-232.32	-242	-212.96	-193.6	-87.12	-154.88	-116.16	-116.16	-261.36	-280.72	-329.12
2.6	-212.96	-222.64	-212.96	-203.28	-232.32	-242	-242	-212.96	-164.56	-19.36	-96.8	-67.76	-77.44	-232.32	-290.4	-329.12
2.7	-222.64	-222.64	-232.32	-222.64	-222.64	-232.32	-222.64	-212.96	-135.52	9.68	-29.04	-19.36	-19.36	-251.68	-251.68	-319.44
2.8	-203.28	-222.64	-232.32	-232.32	-232.32	-242	-222.64	-183.92	-106.48	67.76	38.72	58.08	9.68	-222.64	-271.04	-329.12
2.9	-203.28	-232.32	-212.96	-212.96	-222.64	-242	-222.64	-174.24	-77.44	145.2	116.16	145.2	38.72	-232.32	-271.04	-338.8
3	-222.64	-212.96	-251.68	-242	-242	-242	-222.64	-164.56	-19.36	222.64	232.32	222.64	77.44	-212.96	-280.72	-338.8
3.1	-212.96	-242	-222.64	-222.64	-232.32	-242	-212.96	-154.88	-19.36	309.76	348.48	290.4	106.48	-174.24	-271.04	-309.76
3.2	-232.32	-222.64	-222.64	-232.32	-232.32	-232.32	-222.64	-154.88	48.4	358.16	454.96	387.2	106.48	-174.24	-261.36	-338.8
3.3	-242	-222.64	-222.64	-212.96	-232.32	-232.32	-222.64	-145.2	87.12	377.52	542.08	425.92	116.16	-154.88	-261.36	-329.12
3.4	-242	-232.32	-232.32	-242	-242	-222.64	-222.64	-125.84	77.44	425.92	609.84	425.92	135.52	-154.88	-261.36	-329.12
3.5	-222.64	-222.64	-232.32	-232.32	-232.32	-212.96	-193.6	-125.84	87.12	416.24	658.24	493.68	106.48	-125.84	-232.32	-319.44
3.6	-203.28	-232.32	-232.32	-212.96	-242	-212.96	-203.28	-116.16	96.8	406.56	658.24	454.96	77.44	-106.48	-261.36	-338.8
3.7	-222.64	-222.64	-232.32	-222.64	-232.32	-222.64	-183.92	-125.84	77.44	377.52	648.56	454.96	48.4	-125.84	-261.36	-319.44
3.8	-212.96	-232.32	-232.32	-222.64	-222.64	-242	-212.96	-125.84	58.08	309.76	609.84	387.2	9.68	-135.52	-242	-309.76
3.9	-222.64	-212.96	-222.64	-212.96	-242	-203.28	-203.28	-106.48	29.04	261.36	561.44	319.44	0	-125.84	-271.04	-309.76
4	-232.32	-242	-212.96	-222.64	-242	-212.96	-222.64	-145.2	19.36	193.6	474.32	280.72	-29.04	-145.2	-242	-309.76
4.1	-232.32	-232.32	-232.32	-222.64	-222.64	-212.96	-203.28	-135.52	19.36	145.2	367.84	222.64	-77.44	-135.52	-251.68	-319.44
4.2	-232.32	-212.96	-222.64	-232.32	-222.64	-212.96	-203.28	-135.52	-19.36	106.48	309.76	145.2	-77.44	-164.56	-261.36	-290.4
4.3	-222.64	-232.32	-222.64	-193.6	-212.96	-212.96	-193.6	-135.52	-48.4	58.08	222.64	96.8	-96.8	-145.2	-261.36	-300.08
4.4	-222.64	-212.96	-222.64	-222.64	-212.96	-212.96	-203.28	-164.56	-67.76	0	174.24	58.08	-87.12	-164.56	-251.68	-300.08
4.5	-222.64	-232.32	-232.32	-212.96	-222.64	-222.64	-212.96	-164.56	-106.48	-29.04	116.16	9.68	-77.44	-174.24	-251.68	-319.44
4.6	-232.32	-242	-232.32	-212.96	-222.64	-222.64	-174.24	-174.24	-106.48	-38.72	67.76	0	-48.4	-164.56	-261.36	-290.4
4.7	-232.32	-232.32	-222.64	-212.96	-212.96	-193.6	-193.6	-154.88	-116.16	-48.4	9.68	0	-38.72	-174.24	-251.68	-300.08
4.8	-242	-232.32	-232.32	-212.96	-232.32	-232.32	-183.92	-174.24	-135.52	-77.44	-19.36	-29.04	0	-183.92	-251.68	-280.72
4.9	-242	-232.32	-242	-212.96	-232.32	-212.96	-183.92	-174.24	-106.48	-77.44	-48.4	-9.68	67.76	-164.56	-232.32	-280.72
5	-242	-242	-222.64	-203.28	-232.32	-212.96	-203.28	-174.24	-116.16	-87.12	-29.04	29.04	106.48	-135.52	-212.96	-280.72
5.1	-222.64	-222.64	-222.64	-242	-222.64	-232.32	-222.64	-183.92	-125.84	-58.08	9.68	38.72	193.6	-116.16	-183.92	-261.36
5.2	-232.32	-222.64	-222.64	-212.96	-222.64	-203.28	-193.6	-183.92	-125.84	-58.08	0	96.8	261.36	-96.8	-183.92	-261.36
5.3	-232.32	-232.32	-242	-242	-222.64	-232.32	-183.92	-164.56	-116.16	-58.08	19.36	174.24	338.8	-38.72	-154.88	-251.68
5.4	-222.64	-251.68	-212.96	-222.64	-212.96	-242	-203.28	-164.56	-125.84	-48.4	48.4	212.96	387.2	-19.36	-145.2	-242
5.5	-232.32	-222.64	-242	-242	-212.96	-232.32	-193.6	-164.56	-106.48	-19.36	67.76	280.72	445.28	58.08	-125.84	-232.32
5.6	-242	-222.64	-242	-212.96	-222.64	-222.64	-232.32	-164.56	-106.48	-19.36	96.8	329.12	464.64	67.76	-125.84	-251.68
5.7	-251.68	-242	-222.64	-251.68	-232.32	-232.32	-193.6	-154.88	-116.16	0	116.16	377.52	493.68	145.2	-96.8	-251.68
5.8	-222.64	-242	-261.36	-232.32	-232.32	-212.96	-193.6	-164.56	-116.16	-9.68	174.24	425.92	464.64	174.24	-96.8	-222.64
5.9	-251.68	-251.68	-251.68	-232.32	-232.32	-212.96	-193.6	-183.92	-106.48	0	193.6	445.28	425.92	193.6	-106.48	-251.68
6	-251.68	-232.32	-242	-222.64	-232.32	-203.28	-183.92	-154.88	-116.16	0	193.6	435.6	358.16	203.28	-77.44	-232.32
6.1	-242	-280.72	-212.96	-251.68	-222.64	-212.96	-203.28	-164.56	-116.16	9.68	222.64	445.28	290.4	203.28	-96.8	-212.96
6.2	-271.04	-222.64	-232.32	-242	-222.64	-222.64	-203.28	-174.24	-96.8	-9.68	203.28	416.24	203.28	174.24	-106.48	-222.64
6.3	-261.36	-280.72	-242	-242	-242	-212.96	-193.6	-164.56	-116.16	-29.04	183.92	338.8	135.52	125.84	-135.52	-232.32
6.4	-251.68	-232.32	-242	-232.32	-222.64	-222.64	-203.28	-174.24	-116.16	-48.4	164.56	271.04	77.44	96.8	-116.16	-232.32
6.5	-261.36	-251.68	-261.36	-242	-232.32	-212.96	-222.64	-164.56	-125.84	-67.76	135.52	212.96	19.36	29.04	-154.88	-261.36
6.6	-280.72	-261.36	-242	-261.36	-242	-251.68	-183.92	-183.92	-125.84	-77.44	87.12	116.16	-29.04	-38.72	-154.88	-232.32
6.7	-271.04	-271.04	-251.68	-251.68	-242	-212.96	-212.96	-193.6	-145.2	-87.12	58.08	96.8	-38.72	-58.08	-193.6	-222.64
6.8	-261.36	-280.72	-261.36	-242	-251.68	-183.92	-222.64	-193.6	-145.2	-106.48	19.36	19.36	-96.8	-87.12	-183.92	-232.32
6.9	-261.36	-271.04	-280.72	-261.36	-242	-251.68	-203.28	-164.56	-164.56	-125.84	-9.68	-29.04	-116.16	-96.8	-193.6	-222.64
7	-280.72	-271.04	-280.72	-261.36	-242	-242	-222.64	-193.6	-154.88	-145.2	-67.76	-67.76	-135.52	-125.84	-203.28	-251.68
7.1	-280.72	-271.04	-271.04	-261.36	-261.36	-232.32	-212.96	-203.28	-183.92	-145.2	-77.44	-106.48	-154.88	-154.88	-222.64	-222.64
7.2	-290.4	-280.72	-300.08	-251.68	-261.36	-242	-212.96	-212.96	-154.88	-174.24	-106.48	-116.16	-183.92	-183.92	-222.64	-242
7.3	-300.08	-290.4	-280.72	-271.04	-261.36	-242	-232.32	-203.28	-203.28	-154.88	-125.84	-154.88	-193.6	-193.6	-222.64	-242
7.4	-290.4	-300.08	-280.72	-290.4	-271.04	-251.68	-212.96	-212.96	-193.6	-174.24	-125.84	-174.24	-193.6	-212.96	-212.96	-261.36
7.5	-290.4	-309.76	-300.08	-290.4	-271.04	-251.68	-203.28	-212.96	-183.92	-203.28	-164.56	-174.24	-193.6	-212.96	-212.96	-251.68
7.6	-309.76	-329.12	-300.08	-290.4	-271.04	-261.36	-222.64	-232.32	-203.28	-174.24	-174.24	-183.92	-212.96	-212.96	-232.32	-251.68
7.7	-319.44	-348.48	-300.08	-309.76	-290.4	-261.36	-232.32	-222.64	-212.96	-193.6	-193.6	-193.6	-183.92	-212.96	-222.64	-251.68
7.8	-329.12	-338.8	-338.8	-309.76	-290.4	-271.04	-251.68	-242	-232.32	-222.64	-164.56	-193.6	-222.64	-212.96	-242	-261.36
7.9	-348.48	-338.8	-319.44	-319.44	-300.08	-261.36	-242	-232.32	-222.64	-222.64	-193.6	-212.96	-222.64	-222.64	-251.68	-280.72
8	-358.16	-358.16	-338.8	-319.44	-319.44	-280.72	-251.68	-242	-232.32	-212.96	-183.92	-212.96	-232.32	-222.64	-242	-251.68
8.1	-358.16	-377.52	-387.2	-348.48	-309.76	-290.4	-242	-232.32	-222.64	-222.64	-222.64	-232.32	-251.68	-261.36	-242	-271.04
8.2	-367.84	-396.88	-396.88	-367.84	-319.44	-309.76	-280.72	-232.32	-222.64	-212.96	-203.28	-222.64	-232.32	-232.32	-251.68	-271.04
8.3	-377.52	-406.56	-416.24	-358.16	-338.8	-300.08	-280.72	-242	-232.32	-222.64	-222.64	-232.32	-242	-251.68	-280.72	-290.4
8.4	-396.88	-425.92	-445.28	-406.56	-348.48	-309.76	-280.72	-261.36	-222.64	-222.64	-203.28	-242	-242	-232.32	-251.68	-280.72

## Sheet: Figure 2j
Distance (mm)	Magnetic field (arb. units)	Magnetic field (arb. units)	Magnetic field (arb. units)	Magnetic field (arb. units)	Magnetic field (arb. units)	Magnetic field (arb. units)	Magnetic field (arb. units)	Magnetic field (arb. units)	Magnetic field (arb. units)	Magnetic field (arb. units)	Magnetic field (arb. units)	Magnetic field (arb. units)	Magnetic field (arb. units)	Magnetic field (arb. units)	Magnetic field (arb. units)	Magnetic field (arb. units)	Magnetic field (arb. units)	Magnetic field (arb. units)
0.1	212.96	212.96	232.32	242	271.04	261.36	251.68	251.68	242	222.64	222.64	222.64	154.88	116.16	125.84	164.56	193.6	212.96
0.2	222.64	242	222.64	251.68	261.36	251.68	251.68	242	251.68	232.32	222.64	193.6	154.88	116.16	106.48	145.2	193.6	232.32
0.3	212.96	222.64	232.32	232.32	251.68	251.68	261.36	261.36	242	242	232.32	183.92	154.88	96.8	87.12	135.52	193.6	222.64
0.4	222.64	242	242	242	271.04	251.68	261.36	242	242	251.68	222.64	203.28	154.88	87.12	77.44	125.84	183.92	232.32
0.5	222.64	222.64	242	271.04	280.72	290.4	251.68	261.36	261.36	271.04	232.32	222.64	125.84	77.44	77.44	106.48	203.28	222.64
0.6	212.96	232.32	232.32	261.36	271.04	271.04	280.72	261.36	251.68	242	232.32	193.6	135.52	77.44	48.4	116.16	193.6	212.96
0.7	222.64	242	261.36	271.04	280.72	280.72	280.72	280.72	251.68	261.36	222.64	174.24	145.2	67.76	48.4	106.48	193.6	222.64
0.8	232.32	261.36	271.04	280.72	300.08	261.36	290.4	271.04	251.68	242	232.32	222.64	145.2	67.76	58.08	116.16	183.92	232.32
0.9	242	261.36	261.36	300.08	309.76	290.4	290.4	280.72	290.4	251.68	232.32	203.28	145.2	67.76	67.76	125.84	193.6	251.68
1	242	251.68	261.36	290.4	300.08	300.08	300.08	280.72	251.68	251.68	242	193.6	154.88	87.12	67.76	154.88	212.96	251.68
1.1	222.64	251.68	271.04	309.76	319.44	300.08	280.72	271.04	261.36	261.36	242	222.64	174.24	106.48	96.8	154.88	212.96	251.68
1.2	232.32	251.68	290.4	309.76	300.08	300.08	300.08	271.04	271.04	251.68	242	212.96	174.24	106.48	106.48	154.88	222.64	251.68
1.3	242	242	271.04	319.44	338.8	329.12	290.4	280.72	290.4	242	222.64	222.64	193.6	135.52	145.2	193.6	242	232.32
1.4	251.68	261.36	290.4	309.76	309.76	309.76	280.72	280.72	290.4	261.36	251.68	222.64	183.92	164.56	154.88	222.64	242	261.36
1.5	242	280.72	290.4	338.8	309.76	300.08	290.4	280.72	280.72	251.68	271.04	222.64	222.64	164.56	183.92	222.64	222.64	271.04
1.6	271.04	280.72	309.76	338.8	319.44	280.72	280.72	271.04	290.4	271.04	271.04	222.64	232.32	212.96	193.6	232.32	251.68	261.36
1.7	280.72	261.36	319.44	319.44	338.8	290.4	251.68	251.68	242	261.36	242	242	232.32	222.64	212.96	242	251.68	251.68
1.8	261.36	280.72	309.76	358.16	300.08	271.04	242	280.72	251.68	251.68	222.64	222.64	222.64	232.32	251.68	251.68	251.68	271.04
1.9	280.72	290.4	319.44	329.12	300.08	251.68	193.6	222.64	232.32	232.32	232.32	203.28	251.68	242	271.04	251.68	261.36	300.08
2	290.4	290.4	319.44	329.12	300.08	222.64	203.28	203.28	193.6	222.64	212.96	222.64	242	251.68	232.32	261.36	261.36	271.04
2.1	271.04	329.12	309.76	329.12	290.4	193.6	154.88	174.24	212.96	212.96	232.32	203.28	212.96	242	261.36	280.72	261.36	251.68
2.2	271.04	300.08	348.48	319.44	290.4	203.28	116.16	125.84	164.56	193.6	212.96	183.92	222.64	251.68	242	261.36	280.72	271.04
2.3	271.04	300.08	319.44	319.44	261.36	135.52	87.12	87.12	135.52	174.24	164.56	183.92	222.64	242	251.68	271.04	280.72	261.36
2.4	261.36	300.08	338.8	329.12	242	125.84	29.04	67.76	96.8	145.2	164.56	164.56	212.96	222.64	242	271.04	280.72	280.72
2.5	280.72	309.76	329.12	319.44	212.96	106.48	9.68	9.68	96.8	135.52	154.88	145.2	174.24	251.68	242	251.68	242	271.04
2.6	271.04	309.76	319.44	309.76	212.96	58.08	-29.04	-29.04	9.68	77.44	135.52	145.2	183.92	251.68	251.68	242	261.36	261.36
2.7	271.04	300.08	338.8	319.44	212.96	48.4	-87.12	-77.44	-48.4	58.08	96.8	96.8	183.92	242	242	251.68	261.36	280.72
2.8	271.04	319.44	338.8	290.4	203.28	19.36	-96.8	-135.52	-58.08	19.36	87.12	96.8	174.24	232.32	251.68	232.32	261.36	280.72
2.9	261.36	309.76	338.8	280.72	193.6	29.04	-116.16	-183.92	-164.56	-29.04	38.72	77.44	183.92	222.64	232.32	222.64	261.36	280.72
3	271.04	290.4	329.12	300.08	164.56	19.36	-154.88	-212.96	-183.92	-77.44	29.04	77.44	135.52	212.96	232.32	261.36	242	251.68
3.1	280.72	280.72	300.08	290.4	174.24	19.36	-125.84	-251.68	-232.32	-145.2	0	67.76	145.2	212.96	232.32	232.32	251.68	261.36
3.2	271.04	290.4	319.44	261.36	193.6	9.68	-174.24	-261.36	-300.08	-174.24	-58.08	58.08	154.88	203.28	251.68	242	251.68	251.68
3.3	271.04	280.72	309.76	280.72	193.6	19.36	-145.2	-290.4	-338.8	-203.28	-67.76	48.4	145.2	193.6	242	232.32	242	251.68
3.4	251.68	280.72	290.4	271.04	193.6	29.04	-164.56	-300.08	-367.84	-242	-87.12	29.04	135.52	183.92	212.96	242	232.32	261.36
3.5	261.36	280.72	290.4	261.36	193.6	29.04	-135.52	-300.08	-377.52	-280.72	-106.48	19.36	125.84	174.24	222.64	222.64	242	251.68
3.6	271.04	271.04	300.08	232.32	183.92	67.76	-116.16	-280.72	-387.2	-309.76	-135.52	48.4	116.16	174.24	222.64	222.64	271.04	261.36
3.7	251.68	271.04	290.4	261.36	193.6	67.76	-96.8	-280.72	-377.52	-290.4	-125.84	48.4	135.52	154.88	212.96	232.32	242	251.68
3.8	251.68	271.04	290.4	242	193.6	87.12	-48.4	-242	-358.16	-319.44	-125.84	38.72	116.16	174.24	193.6	222.64	242	271.04
3.9	271.04	251.68	280.72	222.64	222.64	106.48	-48.4	-183.92	-309.76	-300.08	-116.16	29.04	125.84	154.88	212.96	232.32	232.32	251.68
4	261.36	280.72	290.4	242	203.28	125.84	-9.68	-164.56	-271.04	-251.68	-96.8	38.72	106.48	174.24	193.6	232.32	242	261.36
4.1	261.36	251.68	261.36	271.04	232.32	135.52	9.68	-106.48	-232.32	-212.96	-77.44	58.08	106.48	174.24	203.28	232.32	222.64	261.36
4.2	261.36	261.36	280.72	242	232.32	135.52	29.04	-96.8	-203.28	-203.28	-58.08	29.04	116.16	164.56	193.6	222.64	242	280.72
4.3	261.36	251.68	271.04	261.36	242	135.52	58.08	-58.08	-145.2	-174.24	-48.4	48.4	125.84	174.24	212.96	212.96	251.68	271.04
4.4	261.36	271.04	280.72	251.68	261.36	164.56	96.8	0	-96.8	-135.52	-38.72	29.04	116.16	154.88	193.6	222.64	242	271.04
4.5	261.36	271.04	251.68	232.32	232.32	183.92	116.16	19.36	-67.76	-87.12	-29.04	48.4	106.48	164.56	193.6	232.32	261.36	271.04
4.6	271.04	261.36	271.04	261.36	271.04	212.96	135.52	48.4	-38.72	-67.76	-29.04	19.36	96.8	145.2	193.6	212.96	242	261.36
4.7	290.4	271.04	280.72	271.04	271.04	242	174.24	77.44	-9.68	-48.4	-19.36	-9.68	96.8	154.88	193.6	251.68	261.36	261.36
4.8	271.04	271.04	280.72	280.72	290.4	232.32	174.24	96.8	0	-48.4	-48.4	-19.36	87.12	154.88	174.24	232.32	251.68	280.72
4.9	261.36	280.72	271.04	290.4	290.4	271.04	212.96	135.52	19.36	-48.4	-67.76	-19.36	67.76	154.88	183.92	222.64	251.68	300.08
5	251.68	290.4	271.04	290.4	280.72	271.04	222.64	135.52	9.68	-67.76	-67.76	-58.08	58.08	145.2	183.92	242	232.32	280.72
5.1	232.32	280.72	290.4	309.76	300.08	290.4	242	145.2	0	-77.44	-116.16	-77.44	38.72	135.52	174.24	212.96	242	309.76
5.2	242	280.72	271.04	290.4	329.12	300.08	271.04	154.88	-9.68	-96.8	-164.56	-135.52	19.36	135.52	174.24	222.64	271.04	290.4
5.3	183.92	290.4	290.4	300.08	319.44	319.44	280.72	154.88	-19.36	-145.2	-232.32	-174.24	19.36	116.16	164.56	232.32	271.04	290.4
5.4	135.52	271.04	280.72	309.76	338.8	329.12	290.4	135.52	-96.8	-193.6	-300.08	-212.96	-9.68	116.16	164.56	222.64	251.68	300.08
5.5	116.16	261.36	280.72	329.12	358.16	338.8	290.4	145.2	-116.16	-261.36	-387.2	-271.04	-29.04	96.8	174.24	232.32	280.72	290.4
5.6	77.44	232.32	290.4	329.12	338.8	377.52	329.12	116.16	-164.56	-329.12	-445.28	-290.4	-58.08	87.12	174.24	232.32	261.36	319.44
5.7	19.36	251.68	251.68	319.44	367.84	377.52	338.8	125.84	-212.96	-445.28	-542.08	-329.12	-77.44	106.48	164.56	222.64	261.36	309.76
5.8	-9.68	222.64	271.04	329.12	377.52	406.56	329.12	106.48	-271.04	-522.72	-629.2	-348.48	-87.12	96.8	164.56	222.64	271.04	319.44
5.9	-38.72	232.32	271.04	338.8	367.84	425.92	348.48	125.84	-309.76	-590.48	-696.96	-367.84	-77.44	87.12	154.88	251.68	271.04	338.8
6	-77.44	212.96	280.72	338.8	387.2	406.56	387.2	125.84	-348.48	-716.32	-726	-358.16	-67.76	77.44	164.56	212.96	251.68	329.12
6.1	-106.48	174.24	271.04	309.76	387.2	425.92	377.52	135.52	-329.12	-745.36	-745.36	-367.84	-87.12	87.12	164.56	232.32	271.04	319.44
6.2	-106.48	174.24	261.36	338.8	406.56	435.6	406.56	145.2	-338.8	-813.12	-726	-338.8	-77.44	77.44	164.56	212.96	271.04	329.12
6.3	-116.16	154.88	261.36	329.12	387.2	435.6	416.24	154.88	-309.76	-803.44	-696.96	-300.08	-77.44	87.12	174.24	242	261.36	319.44
6.4	-135.52	154.88	261.36	329.12	367.84	425.92	406.56	193.6	-290.4	-764.72	-638.88	-242	-48.4	77.44	183.92	232.32	261.36	300.08
6.5	-106.48	125.84	232.32	319.44	377.52	435.6	416.24	203.28	-242	-687.28	-532.4	-212.96	-38.72	77.44	164.56	203.28	280.72	329.12
6.6	-77.44	106.48	261.36	338.8	387.2	425.92	396.88	222.64	-174.24	-600.16	-445.28	-145.2	-19.36	106.48	203.28	232.32	280.72	309.76
6.7	-48.4	125.84	261.36	319.44	377.52	425.92	396.88	251.68	-106.48	-484	-367.84	-77.44	0	96.8	174.24	222.64	280.72	319.44
6.8	-9.68	135.52	242	309.76	358.16	406.56	435.6	251.68	-29.04	-396.88	-261.36	-67.76	29.04	125.84	183.92	251.68	271.04	300.08
6.9	0	125.84	271.04	309.76	358.16	416.24	416.24	261.36	19.36	-271.04	-174.24	-29.04	58.08	164.56	193.6	242	280.72	309.76
7	29.04	145.2	242	309.76	358.16	396.88	396.88	309.76	48.4	-193.6	-96.8	29.04	96.8	154.88	203.28	232.32	271.04	309.76
7.1	77.44	135.52	251.68	319.44	367.84	387.2	387.2	319.44	145.2	-125.84	-58.08	67.76	106.48	164.56	203.28	251.68	271.04	309.76
7.2	77.44	164.56	261.36	290.4	348.48	387.2	377.52	300.08	154.88	-48.4	-19.36	96.8	125.84	174.24	222.64	242	280.72	290.4
7.3	96.8	145.2	261.36	300.08	329.12	377.52	377.52	319.44	183.92	29.04	67.76	135.52	135.52	174.24	222.64	251.68	271.04	271.04
7.4	87.12	164.56	251.68	300.08	338.8	367.84	358.16	309.76	232.32	67.76	77.44	125.84	164.56	193.6	242	242	261.36	290.4
7.5	77.44	174.24	251.68	319.44	329.12	377.52	358.16	300.08	222.64	106.48	116.16	164.56	174.24	203.28	212.96	261.36	261.36	290.4
7.6	48.4	164.56	261.36	290.4	309.76	319.44	338.8	300.08	251.68	154.88	154.88	193.6	203.28	203.28	232.32	280.72	261.36	280.72
7.7	38.72	174.24	251.68	300.08	319.44	348.48	319.44	290.4	261.36	164.56	193.6	203.28	203.28	222.64	242	280.72	271.04	271.04
7.8	0	183.92	251.68	280.72	300.08	319.44	300.08	280.72	242	212.96	193.6	212.96	222.64	232.32	261.36	261.36	280.72	261.36
7.9	-67.76	164.56	232.32	280.72	319.44	319.44	319.44	319.44	232.32	203.28	212.96	222.64	212.96	271.04	271.04	271.04	261.36	271.04
8	-106.48	135.52	212.96	280.72	309.76	280.72	309.76	290.4	261.36	212.96	203.28	222.64	242	242	280.72	271.04	280.72	271.04
8.1	-193.6	116.16	183.92	261.36	319.44	309.76	290.4	280.72	271.04	222.64	232.32	242	242	261.36	271.04	271.04	251.68	232.32
8.2	-261.36	96.8	183.92	261.36	290.4	280.72	290.4	280.72	271.04	222.64	242	261.36	251.68	261.36	280.72	280.72	261.36	242
8.3	-338.8	38.72	154.88	251.68	280.72	290.4	300.08	280.72	251.68	232.32	222.64	242	251.68	261.36	261.36	280.72	271.04	212.96
8.4	-387.2	19.36	145.2	242	300.08	290.4	300.08	280.72	290.4	261.36	261.36	261.36	290.4	290.4	290.4	261.36	242	174.24
8.5	-445.28	-58.08	125.84	232.32	319.44	290.4	271.04	280.72	261.36	251.68	251.68	300.08	290.4	309.76	309.76	251.68	232.32	164.56
8.6	-464.64	-67.76	125.84	251.68	300.08	290.4	300.08	271.04	280.72	242	271.04	290.4	300.08	319.44	300.08	280.72	222.64	125.84

## Sheet: FIgure 2k
Distance (mm)	Magnetic field (arb. units)	Magnetic field (arb. units)	Magnetic field (arb. units)	Magnetic field (arb. units)	Magnetic field (arb. units)	Magnetic field (arb. units)	Magnetic field (arb. units)	Magnetic field (arb. units)	Magnetic field (arb. units)	Magnetic field (arb. units)	Magnetic field (arb. units)	Magnetic field (arb. units)	Magnetic field (arb. units)	Magnetic field (arb. units)	Magnetic field (arb. units)	Magnetic field (arb. units)	Magnetic field (arb. units)	Magnetic field (arb. units)	Magnetic field (arb. units)	Magnetic field (arb. units)	Magnetic field (arb. units)	Magnetic field (arb. units)	Magnetic field (arb. units)	Magnetic field (arb. units)	Magnetic field (arb. units)	Magnetic field (arb. units)	Magnetic field (arb. units)	Magnetic field (arb. units)	Magnetic field (arb. units)	Magnetic field (arb. units)	Magnetic field (arb. units)	Magnetic field (arb. units)	Magnetic field (arb. units)	Magnetic field (arb. units)	Magnetic field (arb. units)	Magnetic field (arb. units)	Magnetic field (arb. units)	Magnetic field (arb. units)	Magnetic field (arb. units)	Magnetic field (arb. units)	Magnetic field (arb. units)	Magnetic field (arb. units)	Magnetic field (arb. units)	Magnetic field (arb. units)	Magnetic field (arb. units)	Magnetic field (arb. units)	Magnetic field (arb. units)	Magnetic field (arb. units)	Magnetic field (arb. units)
-1	-135.52	-145.2	-135.52	-154.88	-135.52	-145.2	-145.2	-145.2	-154.88	-135.52	-145.2	-145.2	-125.84	-145.2	-135.52	-125.84	-154.88	-145.2	-135.52	-164.56	-145.2	-135.52	-135.52	-135.52	-125.84	-164.56	-135.52	-116.16	-125.84	-125.84	-116.16	-145.2	-125.84	-145.2	-135.52	-135.52	-135.52	-145.2	-116.16	-116.16	-125.84	-116.16	-135.52	-125.84	-116.16	-135.52	-125.84	-135.52	-125.84
0	-145.2	-145.2	-135.52	-154.88	-125.84	-125.84	-154.88	-145.2	-145.2	-125.84	-135.52	-135.52	-116.16	-145.2	-154.88	-135.52	-145.2	-135.52	-154.88	-135.52	-125.84	-135.52	-135.52	-135.52	-116.16	-145.2	-125.84	-116.16	-135.52	-125.84	-116.16	-116.16	-116.16	-116.16	-87.12	-125.84	-125.84	-135.52	-125.84	-135.52	-125.84	-125.84	-125.84	-106.48	-125.84	-135.52	-135.52	-106.48	-135.52
1	-125.84	-116.16	-135.52	-116.16	-125.84	-135.52	-125.84	-135.52	-135.52	-154.88	-125.84	-135.52	-145.2	-145.2	-135.52	-135.52	-145.2	-135.52	-154.88	-145.2	-135.52	-145.2	-116.16	-145.2	-125.84	-116.16	-135.52	-125.84	-125.84	-125.84	-125.84	-125.84	-125.84	-125.84	-125.84	-116.16	-135.52	-116.16	-87.12	-116.16	-145.2	-116.16	-125.84	-145.2	-106.48	-125.84	-135.52	-116.16	-135.52
2	-116.16	-125.84	-135.52	-135.52	-116.16	-125.84	-125.84	-135.52	-125.84	-135.52	-135.52	-125.84	-125.84	-106.48	-135.52	-135.52	-116.16	-125.84	-154.88	-135.52	-116.16	-116.16	-116.16	-125.84	-116.16	-145.2	-106.48	-125.84	-116.16	-96.8	-135.52	-125.84	-106.48	-116.16	-116.16	-125.84	-96.8	-116.16	-125.84	-96.8	-106.48	-106.48	-96.8	-87.12	-125.84	-106.48	-116.16	-116.16	-116.16
3	-106.48	-116.16	-116.16	-116.16	-116.16	-116.16	-125.84	-135.52	-135.52	-116.16	-125.84	-125.84	-96.8	-116.16	-135.52	-125.84	-106.48	-125.84	-106.48	-96.8	-106.48	-116.16	-96.8	-116.16	-96.8	-96.8	-87.12	-96.8	-106.48	-87.12	-77.44	-67.76	-87.12	-87.12	-96.8	-96.8	-96.8	-96.8	-96.8	-96.8	-116.16	-96.8	-87.12	-96.8	-106.48	-96.8	-106.48	-125.84	-106.48
4	-77.44	-96.8	-87.12	-96.8	-116.16	-125.84	-87.12	-125.84	-106.48	-125.84	-125.84	-116.16	-106.48	-116.16	-116.16	-96.8	-106.48	-87.12	-87.12	-96.8	-87.12	-77.44	-87.12	-77.44	-67.76	-77.44	-67.76	-67.76	-77.44	-77.44	-58.08	-67.76	-58.08	-58.08	-87.12	-58.08	-67.76	-87.12	-77.44	-77.44	-87.12	-87.12	-87.12	-96.8	-106.48	-96.8	-96.8	-87.12	-87.12
5	-87.12	-96.8	-96.8	-96.8	-106.48	-106.48	-106.48	-96.8	-96.8	-125.84	-116.16	-96.8	-96.8	-77.44	-87.12	-87.12	-67.76	-77.44	-58.08	-38.72	-48.4	-48.4	-38.72	-48.4	-19.36	-29.04	-9.68	-19.36	-19.36	-38.72	-38.72	-29.04	-19.36	-19.36	-19.36	-29.04	-38.72	-48.4	-48.4	-38.72	-38.72	-67.76	-58.08	-77.44	-67.76	-67.76	-67.76	-77.44	-58.08
6	-77.44	-67.76	-77.44	-96.8	-96.8	-116.16	-106.48	-96.8	-96.8	-106.48	-106.48	-96.8	-87.12	-67.76	-77.44	-58.08	-58.08	-48.4	-29.04	-29.04	-29.04	0	-9.68	9.68	19.36	29.04	38.72	48.4	58.08	48.4	48.4	67.76	38.72	58.08	38.72	38.72	0	29.04	9.68	9.68	9.68	-9.68	-19.36	-29.04	-9.68	-19.36	-48.4	-48.4	-38.72
7	-96.8	-87.12	-116.16	-116.16	-87.12	-96.8	-106.48	-125.84	-106.48	-77.44	-77.44	-48.4	-58.08	-29.04	-19.36	-19.36	29.04	29.04	67.76	67.76	96.8	116.16	154.88	154.88	145.2	164.56	164.56	183.92	193.6	183.92	174.24	193.6	164.56	154.88	135.52	125.84	87.12	87.12	77.44	67.76	58.08	38.72	9.68	9.68	9.68	-9.68	-9.68	-29.04	-19.36
8	-145.2	-145.2	-145.2	-154.88	-135.52	-116.16	-125.84	-125.84	-106.48	-87.12	-77.44	-58.08	-29.04	-9.68	29.04	48.4	67.76	106.48	125.84	164.56	193.6	261.36	290.4	300.08	338.8	338.8	387.2	406.56	416.24	406.56	406.56	367.84	367.84	329.12	309.76	271.04	251.68	232.32	183.92	174.24	125.84	96.8	96.8	67.76	38.72	38.72	19.36	38.72	-9.68
9	-193.6	-174.24	-183.92	-164.56	-145.2	-135.52	-116.16	-106.48	-106.48	-67.76	-48.4	-19.36	-9.68	38.72	96.8	125.84	164.56	212.96	261.36	309.76	367.84	435.6	493.68	522.72	561.44	619.52	648.56	677.6	677.6	658.24	629.2	619.52	580.8	522.72	464.64	425.92	367.84	319.44	280.72	242	193.6	145.2	116.16	87.12	77.44	48.4	38.72	19.36	9.68
10	-261.36	-242	-251.68	-232.32	-212.96	-193.6	-174.24	-154.88	-154.88	-106.48	-77.44	-67.76	-29.04	-9.68	19.36	77.44	116.16	164.56	222.64	300.08	358.16	416.24	532.4	571.12	687.28	764.72	803.44	861.52	890.56	919.6	900.24	900.24	851.84	793.76	755.04	658.24	580.8	513.04	454.96	367.84	329.12	280.72	232.32	164.56	145.2	135.52	77.44	58.08	58.08
11	-300.08	-280.72	-261.36	-251.68	-232.32	-232.32	-193.6	-193.6	-154.88	-145.2	-106.48	-77.44	-58.08	-48.4	-9.68	77.44	106.48	174.24	232.32	338.8	406.56	503.36	600.16	687.28	784.08	851.84	900.24	977.68	997.04	997.04	997.04	958.32	919.6	861.52	764.72	696.96	619.52	532.4	474.32	387.2	348.48	271.04	232.32	193.6	145.2	106.48	77.44	67.76	38.72
12	-290.4	-290.4	-280.72	-261.36	-232.32	-242	-232.32	-193.6	-193.6	-174.24	-164.56	-116.16	-87.12	-58.08	-19.36	19.36	87.12	145.2	300.08	377.52	454.96	561.44	648.56	716.32	793.76	851.84	890.56	919.6	909.92	900.24	871.2	813.12	755.04	677.6	609.84	522.72	474.32	377.52	309.76	242	232.32	164.56	135.52	96.8	67.76	29.04	38.72	19.36	0
13	-290.4	-300.08	-280.72	-261.36	-261.36	-261.36	-251.68	-271.04	-242	-242	-212.96	-222.64	-183.92	-164.56	-135.52	-116.16	-67.76	-9.68	48.4	106.48	212.96	251.68	338.8	396.88	474.32	551.76	600.16	638.88	658.24	658.24	648.56	609.84	561.44	503.36	454.96	396.88	319.44	300.08	212.96	164.56	145.2	106.48	77.44	48.4	29.04	19.36	0	-38.72	-38.72
14	-290.4	-290.4	-290.4	-290.4	-280.72	-271.04	-280.72	-290.4	-300.08	-300.08	-290.4	-280.72	-309.76	-290.4	-271.04	-261.36	-271.04	-222.64	-183.92	-135.52	-96.8	-48.4	9.68	48.4	116.16	154.88	203.28	222.64	222.64	251.68	242	212.96	212.96	174.24	135.52	106.48	67.76	29.04	0	-9.68	-38.72	-29.04	-48.4	-58.08	-58.08	-67.76	-96.8	-77.44	-96.8
15	-271.04	-271.04	-280.72	-300.08	-290.4	-309.76	-290.4	-329.12	-329.12	-338.8	-348.48	-358.16	-396.88	-406.56	-416.24	-435.6	-425.92	-454.96	-464.64	-464.64	-435.6	-425.92	-416.24	-396.88	-358.16	-309.76	-309.76	-300.08	-251.68	-232.32	-232.32	-242	-212.96	-232.32	-212.96	-222.64	-222.64	-212.96	-222.64	-203.28	-232.32	-193.6	-174.24	-174.24	-164.56	-145.2	-145.2	-135.52	-125.84
16	-271.04	-261.36	-280.72	-280.72	-309.76	-300.08	-329.12	-329.12	-348.48	-377.52	-396.88	-425.92	-464.64	-474.32	-542.08	-532.4	-580.8	-609.84	-648.56	-648.56	-706.64	-706.64	-716.32	-726	-716.32	-696.96	-726	-687.28	-677.6	-638.88	-619.52	-571.12	-551.76	-513.04	-513.04	-454.96	-445.28	-387.2	-367.84	-348.48	-319.44	-280.72	-271.04	-222.64	-212.96	-193.6	-203.28	-183.92	-193.6
17	-222.64	-261.36	-251.68	-280.72	-290.4	-300.08	-290.4	-329.12	-358.16	-377.52	-387.2	-425.92	-454.96	-503.36	-532.4	-571.12	-590.48	-648.56	-687.28	-716.32	-745.36	-803.44	-822.8	-813.12	-842.16	-842.16	-822.8	-842.16	-803.44	-764.72	-726	-687.28	-648.56	-609.84	-571.12	-542.08	-493.68	-445.28	-416.24	-387.2	-348.48	-309.76	-309.76	-261.36	-242	-222.64	-203.28	-183.92	-193.6
18	-212.96	-232.32	-232.32	-232.32	-261.36	-271.04	-290.4	-319.44	-348.48	-338.8	-406.56	-406.56	-435.6	-464.64	-503.36	-532.4	-561.44	-600.16	-629.2	-677.6	-677.6	-706.64	-716.32	-755.04	-726	-735.68	-735.68	-706.64	-706.64	-658.24	-629.2	-590.48	-590.48	-522.72	-522.72	-464.64	-435.6	-387.2	-387.2	-358.16	-309.76	-300.08	-261.36	-242	-242	-203.28	-203.28	-203.28	-174.24
19	-174.24	-193.6	-193.6	-203.28	-212.96	-232.32	-242	-242	-280.72	-271.04	-290.4	-319.44	-329.12	-367.84	-387.2	-396.88	-396.88	-445.28	-435.6	-474.32	-503.36	-513.04	-542.08	-571.12	-571.12	-551.76	-561.44	-551.76	-542.08	-532.4	-513.04	-493.68	-503.36	-464.64	-406.56	-396.88	-387.2	-348.48	-329.12	-319.44	-300.08	-280.72	-261.36	-242	-232.32	-203.28	-212.96	-174.24	-164.56
20	-116.16	-125.84	-125.84	-154.88	-174.24	-174.24	-193.6	-203.28	-232.32	-242	-222.64	-261.36	-271.04	-300.08	-300.08	-319.44	-329.12	-329.12	-348.48	-358.16	-348.48	-377.52	-377.52	-396.88	-387.2	-396.88	-396.88	-396.88	-387.2	-406.56	-406.56	-367.84	-367.84	-338.8	-329.12	-309.76	-300.08	-280.72	-280.72	-251.68	-232.32	-232.32	-203.28	-203.28	-212.96	-183.92	-193.6	-193.6	-174.24
21	-48.4	-87.12	-116.16	-116.16	-135.52	-154.88	-174.24	-183.92	-183.92	-212.96	-203.28	-232.32	-222.64	-242	-271.04	-251.68	-280.72	-280.72	-280.72	-300.08	-290.4	-319.44	-280.72	-290.4	-300.08	-309.76	-280.72	-271.04	-300.08	-271.04	-271.04	-280.72	-251.68	-261.36	-242	-242	-222.64	-222.64	-212.96	-193.6	-183.92	-183.92	-154.88	-174.24	-154.88	-154.88	-154.88	-145.2	-135.52
22	0	-29.04	-38.72	-77.44	-96.8	-125.84	-125.84	-135.52	-154.88	-174.24	-164.56	-193.6	-183.92	-203.28	-222.64	-232.32	-212.96	-251.68	-232.32	-242	-222.64	-251.68	-242	-212.96	-212.96	-212.96	-222.64	-212.96	-232.32	-232.32	-222.64	-203.28	-212.96	-222.64	-193.6	-164.56	-174.24	-164.56	-183.92	-164.56	-154.88	-154.88	-135.52	-135.52	-154.88	-125.84	-135.52	-125.84	-116.16
23	106.48	58.08	0	-19.36	-48.4	-77.44	-116.16	-116.16	-145.2	-145.2	-154.88	-145.2	-183.92	-183.92	-183.92	-193.6	-203.28	-193.6	-212.96	-193.6	-203.28	-193.6	-212.96	-203.28	-193.6	-193.6	-174.24	-164.56	-193.6	-164.56	-174.24	-154.88	-154.88	-145.2	-135.52	-164.56	-116.16	-135.52	-135.52	-116.16	-106.48	-116.16	-106.48	-96.8	-87.12	-87.12	-96.8	-106.48	-96.8
24	319.44	242	183.92	106.48	58.08	9.68	-19.36	-67.76	-77.44	-96.8	-116.16	-125.84	-145.2	-154.88	-164.56	-174.24	-164.56	-164.56	-174.24	-174.24	-174.24	-193.6	-174.24	-164.56	-193.6	-164.56	-154.88	-174.24	-164.56	-135.52	-125.84	-135.52	-116.16	-116.16	-96.8	-77.44	-67.76	-87.12	-87.12	-77.44	-58.08	-67.76	-29.04	-48.4	-38.72	-58.08	-48.4	-38.72	-48.4
25	212.96	135.52	77.44	29.04	-29.04	-48.4	-67.76	-96.8	-116.16	-135.52	-145.2	-174.24	-174.24	-164.56	-183.92	-174.24	-174.24	-183.92	-203.28	-164.56	-164.56	-164.56	-164.56	-164.56	-145.2	-145.2	-145.2	-145.2	-116.16	-87.12	-87.12	-58.08	-48.4	-58.08	-19.36	-19.36	0	38.72	29.04	48.4	67.76	77.44	87.12	87.12	77.44	58.08	67.76	38.72	19.36
26	125.84	67.76	19.36	-58.08	-67.76	-106.48	-135.52	-145.2	-164.56	-174.24	-193.6	-164.56	-183.92	-203.28	-193.6	-203.28	-193.6	-183.92	-193.6	-193.6	-193.6	-164.56	-145.2	-135.52	-116.16	-116.16	-87.12	-48.4	-38.72	-9.68	19.36	48.4	87.12	116.16	154.88	203.28	251.68	309.76	319.44	348.48	338.8	348.48	319.44	300.08	271.04	261.36	222.64	164.56	145.2
[truncated: 3 more columns]

## Sheet: FIgure 2l
Distance (mm)	Magnetic field (arb. units)	Magnetic field (arb. units)	Magnetic field (arb. units)	Magnetic field (arb. units)	Magnetic field (arb. units)	Magnetic field (arb. units)	Magnetic field (arb. units)	Magnetic field (arb. units)	Magnetic field (arb. units)	Magnetic field (arb. units)	Magnetic field (arb. units)	Magnetic field (arb. units)	Magnetic field (arb. units)	Magnetic field (arb. units)	Magnetic field (arb. units)	Magnetic field (arb. units)	Magnetic field (arb. units)	Magnetic field (arb. units)	Magnetic field (arb. units)	Magnetic field (arb. units)	Magnetic field (arb. units)	Magnetic field (arb. units)
9.7	164.56	183.92	183.92	183.92	193.6	164.56	193.6	174.24	203.28	164.56	125.84	106.48	48.4	29.04	29.04	67.76	106.48	96.8	135.52	145.2	154.88	164.56
9.6	174.24	183.92	203.28	203.28	193.6	203.28	183.92	193.6	193.6	164.56	135.52	125.84	87.12	77.44	67.76	96.8	116.16	106.48	145.2	154.88	164.56	154.88
9.5	174.24	183.92	203.28	193.6	203.28	183.92	222.64	183.92	183.92	174.24	164.56	116.16	96.8	67.76	96.8	106.48	125.84	125.84	154.88	174.24	145.2	135.52
9.4	164.56	193.6	183.92	164.56	222.64	183.92	183.92	183.92	174.24	164.56	164.56	145.2	125.84	67.76	106.48	135.52	145.2	135.52	164.56	154.88	145.2	135.52
9.3	164.56	174.24	183.92	193.6	203.28	193.6	193.6	193.6	193.6	164.56	174.24	154.88	135.52	125.84	116.16	125.84	135.52	145.2	174.24	174.24	154.88	154.88
9.2	174.24	183.92	183.92	193.6	212.96	183.92	193.6	183.92	183.92	174.24	154.88	145.2	145.2	116.16	135.52	145.2	154.88	174.24	174.24	174.24	174.24	145.2
9.1	183.92	164.56	193.6	203.28	203.28	183.92	193.6	193.6	193.6	174.24	164.56	174.24	154.88	125.84	145.2	174.24	164.56	174.24	183.92	174.24	174.24	145.2
9	183.92	193.6	193.6	203.28	203.28	193.6	183.92	203.28	193.6	193.6	183.92	174.24	164.56	164.56	164.56	174.24	193.6	183.92	203.28	193.6	174.24	154.88
8.9	174.24	164.56	193.6	193.6	212.96	222.64	193.6	193.6	164.56	183.92	183.92	174.24	145.2	145.2	174.24	164.56	183.92	183.92	193.6	203.28	174.24	154.88
8.8	183.92	193.6	183.92	212.96	183.92	193.6	193.6	174.24	193.6	193.6	164.56	183.92	174.24	154.88	203.28	193.6	232.32	203.28	232.32	203.28	183.92	174.24
8.7	174.24	183.92	203.28	203.28	203.28	222.64	203.28	174.24	193.6	193.6	183.92	193.6	183.92	174.24	193.6	203.28	242	203.28	232.32	193.6	212.96	183.92
8.6	183.92	193.6	193.6	212.96	212.96	212.96	212.96	183.92	183.92	203.28	193.6	183.92	183.92	183.92	193.6	232.32	232.32	222.64	251.68	242	222.64	183.92
8.5	164.56	203.28	193.6	203.28	193.6	193.6	203.28	203.28	203.28	203.28	193.6	174.24	183.92	203.28	212.96	242	271.04	251.68	261.36	271.04	242	203.28
8.4	203.28	203.28	193.6	222.64	183.92	203.28	203.28	193.6	212.96	174.24	193.6	193.6	193.6	203.28	232.32	242	290.4	290.4	300.08	309.76	271.04	193.6
8.3	193.6	193.6	203.28	203.28	193.6	203.28	203.28	193.6	203.28	193.6	222.64	193.6	203.28	212.96	232.32	271.04	290.4	300.08	319.44	309.76	290.4	222.64
8.2	174.24	193.6	203.28	203.28	212.96	203.28	183.92	193.6	193.6	212.96	203.28	203.28	203.28	212.96	251.68	280.72	300.08	329.12	338.8	348.48	290.4	222.64
8.1	203.28	203.28	203.28	203.28	212.96	203.28	212.96	193.6	193.6	212.96	222.64	212.96	222.64	232.32	280.72	309.76	338.8	319.44	377.52	367.84	319.44	242
8	212.96	193.6	212.96	222.64	174.24	203.28	203.28	193.6	212.96	193.6	193.6	212.96	222.64	232.32	280.72	329.12	387.2	377.52	416.24	396.88	329.12	271.04
7.9	203.28	212.96	212.96	212.96	232.32	193.6	222.64	222.64	212.96	222.64	212.96	203.28	242	251.68	300.08	348.48	416.24	396.88	435.6	445.28	358.16	290.4
7.8	212.96	193.6	212.96	203.28	212.96	193.6	222.64	203.28	193.6	203.28	183.92	203.28	222.64	280.72	300.08	367.84	445.28	435.6	503.36	464.64	416.24	300.08
7.7	203.28	212.96	212.96	203.28	212.96	193.6	212.96	203.28	212.96	193.6	212.96	232.32	242	280.72	319.44	387.2	474.32	474.32	542.08	503.36	406.56	329.12
7.6	193.6	222.64	212.96	222.64	212.96	222.64	203.28	183.92	193.6	203.28	222.64	232.32	242	271.04	338.8	406.56	522.72	513.04	590.48	571.12	454.96	348.48
7.5	183.92	212.96	212.96	222.64	203.28	222.64	222.64	193.6	212.96	212.96	212.96	222.64	232.32	271.04	358.16	435.6	542.08	561.44	638.88	629.2	493.68	358.16
7.4	174.24	193.6	222.64	232.32	203.28	203.28	193.6	212.96	222.64	203.28	212.96	232.32	242	271.04	348.48	464.64	590.48	600.16	696.96	648.56	522.72	377.52
7.3	212.96	222.64	203.28	193.6	203.28	203.28	203.28	203.28	183.92	203.28	222.64	212.96	251.68	290.4	348.48	464.64	619.52	638.88	745.36	706.64	561.44	387.2
7.2	212.96	212.96	212.96	212.96	212.96	203.28	183.92	193.6	203.28	212.96	212.96	232.32	261.36	319.44	396.88	493.68	629.2	706.64	793.76	745.36	580.8	435.6
7.1	222.64	222.64	222.64	212.96	212.96	212.96	193.6	193.6	193.6	203.28	203.28	222.64	261.36	309.76	406.56	503.36	658.24	764.72	851.84	793.76	638.88	445.28
7	212.96	212.96	222.64	203.28	222.64	193.6	174.24	174.24	193.6	183.92	203.28	242	251.68	348.48	396.88	503.36	687.28	803.44	880.88	813.12	648.56	464.64
6.9	212.96	203.28	212.96	212.96	193.6	183.92	183.92	174.24	174.24	203.28	222.64	222.64	280.72	319.44	396.88	532.4	687.28	813.12	900.24	861.52	687.28	484
6.8	222.64	242	232.32	212.96	183.92	164.56	154.88	164.56	193.6	183.92	222.64	232.32	271.04	329.12	396.88	542.08	696.96	842.16	909.92	832.48	696.96	484
6.7	222.64	203.28	203.28	222.64	222.64	154.88	135.52	154.88	174.24	203.28	212.96	222.64	271.04	329.12	406.56	513.04	687.28	842.16	900.24	832.48	687.28	513.04
6.6	212.96	212.96	242	193.6	193.6	154.88	135.52	135.52	174.24	183.92	212.96	232.32	251.68	309.76	387.2	513.04	648.56	832.48	851.84	793.76	696.96	513.04
6.5	222.64	222.64	242	212.96	174.24	135.52	96.8	125.84	164.56	183.92	212.96	242	242	309.76	377.52	484	609.84	793.76	832.48	735.68	677.6	503.36
6.4	261.36	232.32	232.32	193.6	164.56	125.84	96.8	125.84	183.92	183.92	193.6	212.96	261.36	300.08	377.52	445.28	542.08	745.36	735.68	696.96	638.88	513.04
6.3	251.68	222.64	222.64	203.28	164.56	96.8	38.72	96.8	145.2	183.92	212.96	222.64	242	300.08	348.48	406.56	464.64	677.6	629.2	600.16	590.48	503.36
6.2	222.64	232.32	242	203.28	154.88	77.44	48.4	77.44	145.2	164.56	193.6	222.64	242	290.4	319.44	358.16	396.88	600.16	513.04	513.04	542.08	464.64
6.1	232.32	251.68	242	203.28	145.2	38.72	19.36	77.44	116.16	174.24	183.92	203.28	232.32	251.68	280.72	280.72	300.08	474.32	387.2	406.56	484	454.96
6	251.68	242	242	222.64	135.52	38.72	-9.68	77.44	125.84	174.24	212.96	193.6	212.96	251.68	261.36	232.32	193.6	348.48	232.32	290.4	416.24	425.92
5.9	242	242	222.64	222.64	125.84	48.4	0	48.4	116.16	183.92	183.92	174.24	212.96	232.32	222.64	154.88	87.12	232.32	77.44	174.24	358.16	377.52
5.8	242	261.36	251.68	222.64	125.84	29.04	0	48.4	125.84	164.56	174.24	193.6	193.6	242	174.24	87.12	-29.04	77.44	-38.72	67.76	251.68	358.16
5.7	251.68	232.32	251.68	203.28	154.88	29.04	-19.36	38.72	106.48	154.88	183.92	193.6	183.92	203.28	116.16	29.04	-135.52	-58.08	-174.24	-38.72	193.6	300.08
5.6	232.32	251.68	251.68	232.32	145.2	38.72	9.68	58.08	135.52	154.88	164.56	183.92	174.24	174.24	106.48	-58.08	-251.68	-183.92	-319.44	-116.16	125.84	261.36
5.5	251.68	251.68	251.68	232.32	145.2	77.44	9.68	67.76	135.52	174.24	164.56	164.56	164.56	145.2	48.4	-116.16	-358.16	-338.8	-435.6	-203.28	58.08	222.64
5.4	242	242	242	212.96	164.56	58.08	38.72	77.44	125.84	164.56	174.24	154.88	164.56	135.52	9.68	-164.56	-464.64	-435.6	-542.08	-309.76	-9.68	193.6
5.3	261.36	271.04	242	242	164.56	87.12	38.72	87.12	145.2	164.56	183.92	154.88	135.52	116.16	-29.04	-251.68	-542.08	-571.12	-638.88	-387.2	-48.4	154.88
5.2	251.68	271.04	271.04	242	154.88	116.16	77.44	116.16	145.2	164.56	154.88	154.88	145.2	67.76	-58.08	-300.08	-619.52	-687.28	-726	-416.24	-116.16	116.16
5.1	271.04	251.68	251.68	242	193.6	135.52	87.12	125.84	154.88	154.88	154.88	145.2	145.2	77.44	-96.8	-348.48	-687.28	-774.4	-793.76	-503.36	-154.88	96.8
5	242	251.68	242	242	203.28	164.56	135.52	145.2	154.88	154.88	164.56	135.52	106.48	38.72	-125.84	-406.56	-735.68	-851.84	-871.2	-551.76	-193.6	38.72
4.9	261.36	242	242	232.32	212.96	174.24	125.84	154.88	154.88	174.24	145.2	145.2	87.12	38.72	-135.52	-416.24	-803.44	-938.96	-900.24	-551.76	-212.96	48.4
4.8	271.04	271.04	242	222.64	203.28	174.24	154.88	154.88	164.56	154.88	154.88	116.16	96.8	19.36	-164.56	-474.32	-842.16	-987.36	-929.28	-609.84	-222.64	29.04
4.7	271.04	251.68	251.68	251.68	212.96	203.28	183.92	164.56	174.24	135.52	145.2	125.84	106.48	0	-183.92	-454.96	-861.52	-1035.76	-948.64	-609.84	-271.04	0
4.6	261.36	251.68	242	251.68	222.64	193.6	183.92	164.56	145.2	154.88	154.88	116.16	67.76	0	-203.28	-503.36	-871.2	-1084.16	-997.04	-629.2	-261.36	-29.04
4.5	261.36	261.36	232.32	242	212.96	203.28	183.92	174.24	154.88	145.2	116.16	116.16	87.12	-19.36	-212.96	-532.4	-880.88	-1093.84	-997.04	-619.52	-251.68	-58.08
4.4	251.68	261.36	242	242	232.32	203.28	174.24	193.6	164.56	154.88	125.84	116.16	77.44	-19.36	-203.28	-503.36	-880.88	-1113.2	-968	-609.84	-271.04	-29.04
4.3	280.72	271.04	261.36	251.68	222.64	222.64	183.92	145.2	145.2	145.2	135.52	106.48	48.4	-9.68	-212.96	-474.32	-842.16	-1113.2	-958.32	-600.16	-271.04	-29.04
4.2	271.04	261.36	271.04	242	232.32	222.64	193.6	145.2	135.52	125.84	125.84	96.8	48.4	-19.36	-242	-474.32	-813.12	-1074.48	-909.92	-580.8	-251.68	-38.72
4.1	280.72	251.68	242	242	232.32	193.6	203.28	154.88	135.52	125.84	116.16	96.8	58.08	-38.72	-203.28	-464.64	-755.04	-1055.12	-851.84	-522.72	-251.68	-9.68
4	271.04	261.36	251.68	251.68	242	212.96	174.24	135.52	116.16	125.84	116.16	106.48	48.4	-48.4	-232.32	-435.6	-726	-1006.72	-832.48	-484	-232.32	-48.4
3.9	261.36	261.36	232.32	232.32	242	203.28	164.56	135.52	106.48	106.48	135.52	116.16	48.4	-9.68	-203.28	-387.2	-667.92	-948.64	-755.04	-464.64	-212.96	-29.04
3.8	261.36	251.68	251.68	232.32	222.64	203.28	174.24	96.8	116.16	116.16	106.48	106.48	48.4	-38.72	-164.56	-387.2	-619.52	-890.56	-677.6	-416.24	-174.24	-29.04
3.7	261.36	251.68	271.04	222.64	242	193.6	145.2	96.8	77.44	106.48	116.16	87.12	48.4	-9.68	-145.2	-348.48	-542.08	-813.12	-600.16	-377.52	-174.24	-29.04
3.6	271.04	261.36	242	242	222.64	203.28	154.88	77.44	67.76	77.44	96.8	96.8	48.4	-9.68	-125.84	-319.44	-493.68	-716.32	-532.4	-329.12	-145.2	-9.68
3.5	261.36	261.36	242	232.32	212.96	193.6	125.84	58.08	48.4	77.44	96.8	106.48	48.4	-9.68	-125.84	-280.72	-406.56	-677.6	-484	-309.76	-145.2	0
3.4	242	242	232.32	261.36	232.32	193.6	135.52	67.76	19.36	77.44	125.84	116.16	67.76	-19.36	-116.16	-222.64	-367.84	-551.76	-425.92	-242	-125.84	0
3.3	251.68	242	242	261.36	242	203.28	106.48	19.36	9.68	67.76	106.48	106.48	77.44	0	-87.12	-193.6	-300.08	-493.68	-367.84	-193.6	-96.8	-9.68
3.2	242	232.32	242	222.64	232.32	193.6	106.48	19.36	19.36	58.08	96.8	116.16	67.76	29.04	-67.76	-154.88	-232.32	-445.28	-271.04	-145.2	-87.12	9.68
3.1	242	242	242	242	212.96	193.6	87.12	29.04	9.68	58.08	116.16	125.84	87.12	48.4	-58.08	-116.16	-222.64	-348.48	-212.96	-145.2	-58.08	38.72
3	242	232.32	222.64	232.32	232.32	193.6	116.16	38.72	29.04	77.44	96.8	116.16	77.44	38.72	-29.04	-96.8	-164.56	-290.4	-164.56	-106.48	-29.04	29.04
2.9	222.64	232.32	251.68	232.32	212.96	183.92	135.52	29.04	19.36	67.76	96.8	116.16	96.8	38.72	-9.68	-67.76	-125.84	-232.32	-135.52	-67.76	0	19.36
2.8	222.64	251.68	232.32	232.32	222.64	203.28	125.84	38.72	29.04	58.08	106.48	135.52	96.8	58.08	19.36	-48.4	-77.44	-193.6	-116.16	-58.08	-19.36	29.04
2.7	222.64	232.32	222.64	232.32	222.64	212.96	135.52	58.08	48.4	87.12	116.16	125.84	96.8	48.4	19.36	-9.68	-58.08	-154.88	-96.8	-9.68	29.04	48.4
2.6	232.32	232.32	222.64	222.64	232.32	212.96	154.88	87.12	87.12	87.12	96.8	116.16	96.8	77.44	19.36	9.68	-9.68	-106.48	-48.4	-19.36	38.72	58.08
2.5	212.96	222.64	222.64	242	242	222.64	145.2	125.84	96.8	106.48	125.84	125.84	106.48	87.12	58.08	19.36	0	-67.76	0	0	38.72	48.4
2.4	222.64	212.96	232.32	222.64	242	212.96	164.56	116.16	96.8	106.48	135.52	125.84	116.16	77.44	58.08	29.04	29.04	-48.4	9.68	29.04	87.12	77.44
2.3	222.64	212.96	222.64	232.32	251.68	222.64	174.24	154.88	125.84	135.52	125.84	145.2	106.48	106.48	67.76	38.72	38.72	-19.36	19.36	48.4	48.4	96.8
2.2	222.64	203.28	212.96	212.96	232.32	222.64	174.24	164.56	145.2	154.88	135.52	154.88	106.48	96.8	77.44	67.76	48.4	0	38.72	67.76	87.12	96.8
2.1	251.68	232.32	212.96	212.96	232.32	242	193.6	174.24	145.2	154.88	145.2	145.2	135.52	106.48	87.12	67.76	77.44	19.36	58.08	58.08	67.76	96.8
2	212.96	232.32	222.64	212.96	222.64	232.32	203.28	174.24	164.56	154.88	145.2	145.2	125.84	116.16	116.16	67.76	67.76	48.4	67.76	77.44	106.48	96.8
1.9	203.28	212.96	212.96	212.96	222.64	242	203.28	183.92	183.92	174.24	164.56	174.24	145.2	116.16	116.16	96.8	77.44	48.4	87.12	96.8	87.12	96.8
1.8	193.6	222.64	203.28	222.64	222.64	203.28	193.6	183.92	183.92	203.28	164.56	154.88	145.2	116.16	116.16	96.8	106.48	58.08	77.44	96.8	116.16	96.8
1.7	203.28	232.32	183.92	222.64	203.28	203.28	222.64	203.28	203.28	164.56	164.56	164.56	154.88	145.2	125.84	106.48	116.16	77.44	77.44	106.48	106.48	106.48
1.6	212.96	212.96	203.28	193.6	212.96	203.28	212.96	203.28	183.92	174.24	164.56	174.24	125.84	135.52	125.84	106.48	106.48	96.8	106.48	116.16	106.48	116.16
1.5	203.28	212.96	203.28	193.6	203.28	222.64	193.6	193.6	193.6	174.24	174.24	164.56	135.52	145.2	145.2	125.84	106.48	87.12	106.48	116.16	106.48	116.16
1.4	222.64	222.64	222.64	203.28	222.64	212.96	193.6	193.6	193.6	174.24	164.56	145.2	164.56	145.2	135.52	125.84	106.48	106.48	96.8	106.48	125.84	116.16
1.3	222.64	212.96	212.96	193.6	212.96	203.28	193.6	183.92	174.24	174.24	183.92	174.24	145.2	145.2	145.2	125.84	125.84	116.16	116.16	116.16	135.52	125.84
1.2	203.28	193.6	203.28	212.96	203.28	212.96	193.6	203.28	183.92	174.24	174.24	174.24	174.24	145.2	145.2	135.52	135.52	116.16	125.84	135.52	125.84	154.88
1.1	164.56	203.28	193.6	193.6	203.28	193.6	203.28	203.28	183.92	183.92	145.2	154.88	154.88	154.88	145.2	154.88	125.84	116.16	116.16	125.84	125.84	106.48
1	212.96	203.28	183.92	183.92	183.92	193.6	203.28	164.56	183.92	183.92	164.56	164.56	154.88	145.2	154.88	135.52	135.52	125.84	125.84	125.84	145.2	116.16
0.9	193.6	203.28	232.32	193.6	222.64	203.28	183.92	212.96	174.24	183.92	183.92	164.56	164.56	145.2	154.88	135.52	135.52	116.16	145.2	135.52	145.2	125.84
0.8	183.92	203.28	174.24	183.92	212.96	203.28	183.92	193.6	193.6	183.92	174.24	145.2	164.56	145.2	145.2	135.52	125.84	145.2	145.2	135.52	135.52	125.84
0.7	193.6	193.6	183.92	203.28	183.92	193.6	183.92	183.92	183.92	183.92	174.24	145.2	154.88	164.56	135.52	135.52	145.2	145.2	125.84	135.52	135.52	135.52
0.6	203.28	203.28	164.56	183.92	193.6	174.24	164.56	203.28	193.6	183.92	145.2	164.56	154.88	154.88	154.88	145.2	154.88	154.88	135.52	145.2	125.84	125.84
0.5	154.88	183.92	203.28	183.92	203.28	212.96	183.92	174.24	193.6	174.24	164.56	135.52	183.92	125.84	145.2	174.24	145.2	125.84	164.56	135.52	135.52	135.52
0.4	183.92	183.92	183.92	193.6	193.6	193.6	174.24	193.6	203.28	174.24	154.88	154.88	145.2	135.52	135.52	135.52	135.52	145.2	135.52	135.52	145.2	145.2
0.3	183.92	183.92	174.24	183.92	193.6	203.28	164.56	183.92	183.92	154.88	164.56	164.56	164.56	154.88	145.2	154.88	135.52	135.52	154.88	116.16	135.52	125.84
0.2	183.92	174.24	174.24	174.24	183.92	193.6	203.28	174.24	174.24	174.24	183.92	164.56	154.88	145.2	164.56	135.52	135.52	154.88	145.2	145.2	145.2	125.84
0.1	174.24	193.6	193.6	203.28	193.6	174.24	174.24	183.92	174.24	154.88	154.88	183.92	145.2	135.52	174.24	174.24	154.88	145.2	145.2	125.84	135.52	145.2
0	183.92	193.6	193.6	183.92	203.28	222.64	174.24	164.56	193.6	174.24	164.56	154.88	164.56	154.88	174.24	145.2	154.88	145.2	145.2	145.2	135.52	154.88
-0.1	183.92	183.92	164.56	174.24	174.24	183.92	183.92	154.88	174.24	164.56	174.24	164.56	145.2	154.88	145.2	135.52	125.84	135.52	145.2	145.2	125.84	135.52
-0.2	183.92	174.24	174.24	174.24	183.92	183.92	193.6	193.6	174.24	164.56	154.88	135.52	145.2	154.88	154.88	145.2	145.2	145.2	135.52	116.16	135.52	135.52
-0.3	164.56	183.92	174.24	183.92	193.6	183.92	183.92	174.24	174.24	164.56	174.24	164.56	174.24	154.88	154.88	154.88	125.84	164.56	154.88	135.52	116.16	135.52
-0.4	183.92	174.24	164.56	154.88	164.56	183.92	174.24	183.92	164.56	164.56	174.24	154.88	145.2	154.88	154.88	145.2	145.2	145.2	154.88	154.88	135.52	135.52
-0.5	183.92	183.92	164.56	174.24	174.24	183.92	193.6	174.24	174.24	164.56	164.56	154.88	174.24	164.56	145.2	164.56	154.88	135.52	125.84	135.52	154.88	135.52
-0.6	193.6	164.56	164.56	174.24	164.56	174.24	164.56	183.92	183.92	183.92	164.56	154.88	164.56	164.56	145.2	145.2	135.52	154.88	154.88	145.2	135.52	145.2
-0.7	154.88	183.92	174.24	164.56	183.92	183.92	174.24	174.24	174.24	164.56	174.24	154.88	145.2	154.88	164.56	145.2	145.2	164.56	135.52	135.52	125.84	135.52

[truncated: 15 more sheets: Figure 3e, Figure 3f, Figure 4c, Figure 4f, Figure 4i, Figure 4k, Figure 4l, Figure 5e, Figure 5f, Figure 5g, Figure 5h, Figure 5i, Figure 5j, Figure 5k, Figure 5l]
